# Supplementary material for: Single cell polarity in liquid phase facilitates tumour metastasis
Source: Nat Commun. 2018 Feb 28;9:887. doi: 10.1038/s41467-018-03139-6 (PMC5830403; doi:10.1038/s41467-018-03139-6)
Supplement: Supplementary file 23 — Supplementary Data 1 [file 41467_2018_3139_MOESM23_ESM.csv]

time	Polarised	Depolarised
s	Normalised Mean Area Fraction	Normalised Mean Area Fraction
0	0	0
600	0.162273272584923	0.114024333021527
1800	0.497173442565365	0.349141623755423
3600	0.779358837345685	0.660948194700499
5400	1	1
