# Supplementary material for: Single cell polarity in liquid phase facilitates tumour metastasis
Source: Nat Commun. 2018 Feb 28;9:887. doi: 10.1038/s41467-018-03139-6 (PMC5830403; doi:10.1038/s41467-018-03139-6)
Supplement: Supplementary file 24 — Supplementary Data 2 [file 41467_2018_3139_MOESM24_ESM.zip]

Archive with 18 entries (18 files):
- simbiodata.mat
- manifest.proj
- sbiotp7eb53a18_63b1_4317_8ebb_3c4382c664bd.xml
- tpab88f4da_3e09_4e8f_8632_be356ba9210c.mat
- tpc8dfcf34_d39e_4add_9c2a_c6fce1b0785c.mat
- tpc6fe2462_52b8_4ab6_9609_98c00cd683ef.mat
- tpc671e986_883b_42b9_9cb7_caaf17871f93.mat
- tp32f4ff7c_308b_4074_9218_8e86e4687431.mat
- tp998a14ac_3713_4a2a_bcbb_35e1d207abc2.mat
- tp8532db61_c22d_4b84_9825_5cdb99c31e4b.mat
- tpce187fa2_bb4a_4511_bc9a_01e9805921c3.mat
- tp03febcad_4c5b_42d6_8d99_aef471d7ce39.mat
- tpda9d7fa4_aca7_4621_8745_ec2a02359d2a.mat
- tp3a9793ee_f22a_44ca_b705_af2849cc0547.mat
- tpeb72bb34_bff3_4713_9dbf_1252ed56202c.mat
- sbiotp952637de_b786_4ae2_9921_cb8cf9c48e17.mat
- sbiotp4de017c9_ea9d_418c_ba57_bd2d60ebaba5.view
- externaldata9b212b22_d3f1_48fb_8f19_f578e28639ef.mat
