# Supplementary material for: Single cell polarity in liquid phase facilitates tumour metastasis
Source: Nat Commun. 2018 Feb 28;9:887. doi: 10.1038/s41467-018-03139-6 (PMC5830403; doi:10.1038/s41467-018-03139-6)
Supplement: Supplementary file 24 — Supplementary Data 2 [file 41467_2018_3139_MOESM24_ESM.zip › sbiotp7eb53a18_63b1_4317_8ebb_3c4382c664bd.xml]

<?xml version="1.0" encoding="utf-8"?>
<Project>
   <Project AllDataNames0="External_Data_UniqueID_aed38e2c_1640_4bc0_8ff5_51db28913254" AllDataNames1="Task_Result_UniqueId_4a591f01_9186_4360_b425_37f8c9297940" AllDataNames10="Task_Result_UniqueId_1266cc92_1481_4ac8_9ad5_238f48f93bdc" AllDataNames11="Task_Result_UniqueId_c103386f_508b_401a_9183_7822cb48dbe6" AllDataNames12="Task_Result_UniqueId_97a20abd_ddce_4c27_971c_cf6e0da20de1" AllDataNames13="Task_Result_UniqueId_c95cd195_9dc2_435f_8d00_3d2fb3729796" AllDataNames14="Task_Result_UniqueId_63b4e3ce_019e_4a22_8a0c_7d667b574d57" AllDataNames15="Task_Result_UniqueId_6aa942bb_b732_49f3_a2b6_d2b4b54c08ae" AllDataNames2="Task_Result_UniqueId_024b0efd_fe49_41f9_8f2b_99dfbd75c910" AllDataNames3="External_Data_UniqueID_f55f81aa_922a_4fa7_a2ec_74225c7feabd" AllDataNames4="External_Data_UniqueID_af10396c_44bd_43ab_ba21_e21986ec481e" AllDataNames5="Task_Result_UniqueId_c5a53c2b_d2a4_42b0_9674_fc182480514b" AllDataNames6="Task_Result_UniqueId_a561e6aa_afc6_4e23_961f_2847670a80be" AllDataNames7="Task_Result_UniqueId_ea9619b5_2747_42bc_a743_0bd7c86a6c39" AllDataNames8="Task_Result_UniqueId_32bcfafe_3ea3_4a2f_9159_738e4aa239c3" AllDataNames9="Task_Result_UniqueId_a2c49243_e824_47c3_8f10_175d603e6ea4" AllDataNamesCount="16" ProjectDescription="" ProjectLicense="" Version="5.4">
      <ProjectModels>
         <Model UUID="Model" ViewFile="C:\Users\nash\AppData\Local\Temp\sbiotp4de017c9_ea9d_418c_ba57_bd2d60ebaba5.view">
            <Documents CurrentDocument="Diagram" OpenDocuments0="Diagram" OpenDocumentsCount="1" OpenLibraries0="ModelBuilding" OpenLibrariesCount="1"/>
            <Diagram ExpansionState0="0" ExpansionState1="13" ExpansionState10="0" ExpansionState11="13" ExpansionState12="18" ExpansionState13="0" ExpansionState14="13" ExpansionState15="26" ExpansionState16="0" ExpansionState17="13" ExpansionState18="16" ExpansionState19="0" ExpansionState2="20" ExpansionState20="13" ExpansionState21="14" ExpansionState22="0" ExpansionState23="9" ExpansionState3="0" ExpansionState4="6" ExpansionState5="0" ExpansionState6="1" ExpansionState7="0" ExpansionState8="13" ExpansionState9="23" ExpansionStateCount="24" HideKLawVarNames="false" ShowAlgebraicRuleExpressionInfo="false" ShowAlgebraicRuleExpressionText="0" ShowBrowser="true" ShowDiagram="true" ShowEventExpressionInfo="false" ShowEventExpressionText="0" ShowExpressionNames="true" ShowInitialAssignmentExpressionInfo="false" ShowInitialAssignmentExpressionText="0" ShowRateRuleExpressionInfo="false" ShowRateRuleExpressionText="0" ShowReactionExpressionInfo="false" ShowReactionExpressionText="0" ShowRepeatAssignmentExpressionInfo="false" ShowRepeatAssignmentExpressionText="0" ShowVariantTable="true" SortType="quantity" Variants0="variant_1" VariantsCount="1">
               <History HistoryLength="50"/>
            </Diagram>
            <TreeTable FlattenCompartments="false" ShowReactionValue="true" ShowSquareBrackets="false" ShowTotalValues="true" ShowUnits="false" WrapExpression="false"/>
         </Model>
      </ProjectModels>
      <TaskFolderHierarchy/>
      <DataFolderHierarchy/>
      <ResultFolderHierarchy/>
      <Tasks>
         <Task Accelerate="true" Category="Fit Data" CategoryName="Fit Data" Count="11" Description="" ModelIndex="0" Name="Fit Data" SaveName="Fit Data" TaskName="task1" UseDistributed="false">
            <Plot GeneratePlotsAfterRun="true">
               <Plots>
                  <Settings Active="true" LayerName="SimResults" Location="0" Name="Fit Summary">
                     <Argument Name="taskresult" ValueCount="0"/>
                  </Settings>
                  <Settings Active="true" LayerName="SimResults" Location="0" Name="Fit">
                     <Argument Name="taskresult" ValueCount="0"/>
                     <Argument Name="fitType" Value0="individual" ValueCount="1"/>
                     <Argument Name="plotStyle" Value0="trellis" ValueCount="1"/>
                     <Argument Name="axesStyle" ValueCount="0"/>
                  </Settings>
                  <Settings Active="true" LayerName="SimResults" Location="0" Name="Fit">
                     <Argument Name="taskresult" ValueCount="0"/>
                     <Argument Name="fitType" Value0="population" ValueCount="1"/>
                     <Argument Name="plotStyle" Value0="trellis" ValueCount="1"/>
                     <Argument Name="axesStyle" ValueCount="0"/>
                  </Settings>
                  <Settings Active="true" LayerName="SimResults" Location="0" Name="Observation versus Prediction">
                     <Argument Name="taskresult" ValueCount="0"/>
                  </Settings>
                  <Settings Active="true" LayerName="SimResults" Location="0" Name="Box Plot">
                     <Argument Name="taskresult" ValueCount="0"/>
                  </Settings>
                  <Settings Active="true" LayerName="SimResults" Location="0" Name="Residuals">
                     <Argument Name="taskresult" ValueCount="0"/>
                     <Argument Name="xaxis" Value0="time" ValueCount="1"/>
                  </Settings>
                  <Settings Active="true" LayerName="SimResults" Location="0" Name="Residual Distribution">
                     <Argument Name="taskresult" ValueCount="0"/>
                  </Settings>
               </Plots>
            </Plot>
            <StopTime TaskSpecific="false" TaskTime="10.0" TaskUnits="second"/>
            <VariantsToApply/>
            <EstimationSettings EstimationMethod="LSQNONLIN" Pooled="false">
               <ObjToEstimate CovariateRelationshipMessage="" CovariateRelationshipMessageType="none" Dependencies0="AdherenceDepolarized.kf" DependenciesCount="1" Estimate="true" InitialGuess="3.2609E-4" LowerBound="" Name="AdherenceDepolarized.kf" ParsedTransformationMessage="" UpperBound="">
                  <ParameterExpression CovariateLabelsCount="0" HasRandomEffect="true" IntercepValue="-8.028337141079245" InterceptName="theta10" ParameterName="AdherenceDepolarized.kf" ParameterTransform="log" RandomEffectName="eta10" Valid="true"/>
               </ObjToEstimate>
               <ObjToEstimate CovariateRelationshipMessage="" CovariateRelationshipMessageType="none" Dependencies0="AdherencePolarized.kf" DependenciesCount="1" Estimate="true" InitialGuess="4.1328E-4" LowerBound="" Name="AdherencePolarized.kf" ParsedTransformationMessage="" UpperBound="">
                  <ParameterExpression CovariateLabelsCount="0" HasRandomEffect="true" IntercepValue="-7.791385228616744" InterceptName="theta11" ParameterName="AdherencePolarized.kf" ParameterTransform="log" RandomEffectName="eta11" Valid="true"/>
               </ObjToEstimate>
            </EstimationSettings>
            <DataSettings CommonErrorModel="constant" DataSet="DataSet1" ErrorModelWeightSelectedItem="ERRORMODEL_SAME" Group="" Time="time">
               <ResponseRow ErrorModel="constant" ResponseLabel="MeanAreaPol" ResponseQuantityLabel="AdherenceSubstrate.ADHPOL" WeightDefinitionName="weights1"/>
               <ResponseRow ErrorModel="constant" ResponseLabel="MeanAreaUnpol" ResponseQuantityLabel="AdherenceSubstrate.ADHDEPOL" WeightDefinitionName="weights1"/>
               <WeightDefinitionRow Message="" Name="weights1" NeedsData="false" Undefined="false" Value="[]"/>
               <WeightDefinitionRow Message="" Name="weights2" NeedsData="false" Undefined="true" Value=""/>
               <ErrorModel ErrorModelA="1.0" ErrorModelB="1.0" ErrorModelValue="constant"/>
               <WeightedFitting ErrorModelWeightType="constant error model" WeightFcn="[]" WeightFcnMessage="" WeightFcnNeedsData="false"/>
            </DataSettings>
            <AlgorithmProperties_NLINFIT>
               <Property Name="ProgressPlot" Value="true"/>
               <Property Name="Termination Tolerance on the Estimated Coefficients" Value="1.0E-8"/>
               <Property Name="Termination Tolerance on the Residual Sum of Squares" Value="1.0E-8"/>
               <Property Name="Maximum Iterations" Value="1000"/>
            </AlgorithmProperties_NLINFIT>
            <AdvancedAlgorithmProperties_optimoptions>
               <Property Name="Additional Options optimoptions" Value=""/>
            </AdvancedAlgorithmProperties_optimoptions>
            <Data Category="Fit Data" UniqueName="task1">
               <Data DataSourcesToPlot0="SimData Individual" DataSourcesToPlot1="Data To Fit" DataSourcesToPlotCount="2" ExternalDataName="DataSet1" ExternalDataSourceName="Data To Fit" InputsToPlotCount="0" Name="current" OpenAllFigures="false" OpenDocuments0="Summary" OpenDocumentsCount="1" OutputsToPlotCount="0" ParametersToPlot0="CellPolarityTissueExtravasation.AdherencePolarized.kf (parameter)" ParametersToPlot1="CellPolarityTissueExtravasation.AdherenceDepolarized.kf (parameter)" ParametersToPlotCount="2" ResponsesToPlotCount="0" StatesToPlot0="AdherenceSubstrate.ATC_Polarized (species)" StatesToPlot1="AdherenceSubstrate.ATC_Depolarized (species)" StatesToPlot2="AdherenceSubstrate.ADHPOL (species)" StatesToPlot3="AdherenceSubstrate.ADHDEPOL (species)" StatesToPlotCount="4" SupportsDataViewing="false" TaskSpecificToPlotCount="0" TopNode="true" UniqueID="Task_Result_UniqueId_024b0efd_fe49_41f9_8f2b_99dfbd75c910">
                  <PlotList>
                     <Plot>
                        <Layer Name="SimResults">
                           <PlotTypeRow Active="true" LayerName="SimResults" Location="0" Name="Fit Summary">
                              <Argument Name="taskresult" ValueCount="0"/>
                           </PlotTypeRow>
                        </Layer>
                     </Plot>
                     <Plot>
                        <Layer Name="SimResults">
                           <PlotTypeRow Active="true" LayerName="SimResults" Location="0" Name="Fit">
                              <Argument Name="taskresult" ValueCount="0"/>
                              <Argument Name="fitType" Value0="individual" ValueCount="1"/>
                              <Argument Name="plotStyle" Value0="trellis" ValueCount="1"/>
                              <Argument Name="axesStyle" ValueCount="0"/>
                           </PlotTypeRow>
                        </Layer>
                     </Plot>
                     <Plot>
                        <Layer Name="SimResults">
                           <PlotTypeRow Active="true" LayerName="SimResults" Location="0" Name="Fit">
                              <Argument Name="taskresult" ValueCount="0"/>
                              <Argument Name="fitType" Value0="population" ValueCount="1"/>
                              <Argument Name="plotStyle" Value0="trellis" ValueCount="1"/>
                              <Argument Name="axesStyle" ValueCount="0"/>
                           </PlotTypeRow>
                        </Layer>
                     </Plot>
                     <Plot>
                        <Layer Name="SimResults">
                           <PlotTypeRow Active="true" LayerName="SimResults" Location="0" Name="Observation versus Prediction">
                              <Argument Name="taskresult" ValueCount="0"/>
                           </PlotTypeRow>
                        </Layer>
                     </Plot>
                     <Plot>
                        <Layer Name="SimResults">
                           <PlotTypeRow Active="true" LayerName="SimResults" Location="0" Name="Box Plot">
                              <Argument Name="taskresult" ValueCount="0"/>
                           </PlotTypeRow>
                        </Layer>
                     </Plot>
                     <Plot>
                        <Layer Name="SimResults">
                           <PlotTypeRow Active="true" LayerName="SimResults" Location="0" Name="Residuals">
                              <Argument Name="taskresult" ValueCount="0"/>
                              <Argument Name="xaxis" Value0="time" ValueCount="1"/>
                           </PlotTypeRow>
                        </Layer>
                     </Plot>
                     <Plot>
                        <Layer Name="SimResults">
                           <PlotTypeRow Active="true" LayerName="SimResults" Location="0" Name="Residual Distribution">
                              <Argument Name="taskresult" ValueCount="0"/>
                           </PlotTypeRow>
                        </Layer>
                     </Plot>
                  </PlotList>
                  <Notes Notes=""/>
                  <ExternalDataLabelInfo GroupVariable="time" IndependentVariable="" Labels0="MeanAreaPol" Labels1="MeanAreaUnpol" Labels2="time" LabelsCount="3" Name="DataSet1"/>
                  <ExportInfo>
                     <Row FieldName="Results" Label="Results" Selected="true" Text="results" Type="9" VarName="results"/>
                     <Row FieldName="SimdataI" Label="SimData Individual" Selected="true" Text="simdataI" Type="9" VarName="simdataI"/>
                     <Row FieldName="DataToFit" Label="Data To Fit" Selected="true" Text="dataToFit" Type="9" VarName="dataToFit"/>
                     <Row FieldName="TaskInfo" Label="Task Info" Selected="true" Text="taskInfo" Type="9" VarName="taskInfo"/>
                  </ExportInfo>
                  <Details ExportTypes="{5}" ExternalDataName="DataSet1" ExternalDataSourceName="Data To Fit" MatFileName="C:\Users\nash\AppData\Local\Temp\tpc8dfcf34_d39e_4add_9c2a_c6fce1b0785c.mat" ModelName="CellPolarityTissueExtravasation" TaskCode="function [results, simdataI, dataToFit, taskInfo] = runfit(modelobj, cs, dataToFit)&#xA;% RUNFIT estimate parameters for SimBiology model, modelobj, against data,&#xA;% dataToFit.&#xA;&#xA;% Set the active configuration set.&#xA;originalConfigset = getconfigset(modelobj, 'active');&#xA;setactiveconfigset(modelobj, cs);&#xA;&#xA;% Restore the original configset after the task has completed running.&#xA;cleanup = onCleanup(@() restore(modelobj, originalConfigset));&#xA;&#xA;% Define a description of the data.&#xA;groupedDataObj = groupedData(dataToFit);&#xA;&#xA;% Define the parameters.&#xA;estimatedParameters = {'AdherenceDepolarized.kf', 'AdherencePolarized.kf'};&#xA;&#xA;% Define objects being estimated and their initial estimates.&#xA;estimatedInfoObj &#x9;&#x9;&#x9;&#x9; = estimatedInfo({'log(AdherenceDepolarized.kf)','log(AdherencePolarized.kf)'});&#xA;estimatedInfoObj(1).InitialValue = 3.2609E-4;&#xA;&#xA;estimatedInfoObj(2).InitialValue = 4.1328E-4;&#xA;&#xA;% Classify Data Column Names.&#xA;GroupLabel &#x9;&#x9;&#x9;&#x9; = '';&#xA;TimeLabel &#x9;&#x9;&#x9;&#x9; = 'time';&#xA;DependentVariableLabel&#x9; = {'MeanAreaPol', 'MeanAreaUnpol'};&#xA;DoseLabel &#x9;&#x9;&#x9;&#x9; = '';&#xA;RateLabel &#x9;&#x9;&#x9;&#x9; = '';&#xA;&#xA;% Assign Grouped Data Column Names.&#xA;groupedDataObj.Properties.GroupVariableName&#x9;&#x9;&#x9;= GroupLabel;&#xA;groupedDataObj.Properties.IndependentVariableName &#x9;= TimeLabel;&#xA;&#xA;% Extract dosing information.&#xA;dosing = [];&#xA;&#xA;% Define response information.&#xA;responseMap = {'AdherenceSubstrate.ADHPOL = MeanAreaPol','AdherenceSubstrate.ADHDEPOL = MeanAreaUnpol'};&#xA;&#xA;errorModel      &#x9;= 'constant';&#xA;pooled              = false;&#xA;progressplot        = true;&#xA;fittingOptions      = {'ErrorModel', errorModel, 'Pooled', pooled, 'ProgressPlot', progressplot};&#xA;&#xA;% Define Algorithm options.&#xA;options &#x9;&#x9;&#x9;&#x9;&#x9;= optimoptions('lsqnonlin');&#xA;options.TolX                = 1.0E-8;&#xA;options.TolFun              = 1.0E-8;&#xA;options.MaxIter             = 1000;&#xA;&#xA;% Estimate parameter values.&#xA;[results, simdataI] = sbiofit(modelobj, groupedDataObj, responseMap, estimatedInfoObj, dosing, 'lsqnonlin', options, [], fittingOptions{:});&#xA;&#xA;% Configure the names of the resulting simulation data.&#xA;for i = 1:length(simdataI)&#xA;    simdataI(i).Name = 'SimData Individual';&#xA;end&#xA;&#xA;% Convert dataToFit to a SimData object for plotting.&#xA;dataToFit = SimData(dataToFit, 'time', '');&#xA;for i = 1:length(dataToFit)&#xA;    dataToFit(i).Name = 'Data To Fit';&#xA;end&#xA;&#xA;% Define information about the task.&#xA;taskInfo.AlgorithmName              = 'LSQNONLIN';&#xA;taskInfo.ErrorModel                 = errorModel;&#xA;taskInfo.Pooled                     = pooled;&#xA;taskInfo.ParamTransform             = [1, 1];&#xA;taskInfo.PKData.GroupLabel          = GroupLabel;&#xA;taskInfo.PKData.IndependentVarLabel = TimeLabel;&#xA;taskInfo.PKData.IndependentVarUnits = {'second'};&#xA;taskInfo.PKData.DependentVarLabel   = DependentVariableLabel;&#xA;taskInfo.PKData.DependentVarUnits   = {'',''};&#xA;taskInfo.PKData.DoseLabel           = DoseLabel;&#xA;taskInfo.PKData.DoseUnits           = '';&#xA;taskInfo.PKData.RateLabel           = RateLabel;&#xA;taskInfo.PKData.RateUnits           = '';&#xA;taskInfo.PKData.CovariateLabels     = {''};&#xA;taskInfo.PKData.GroupNames          = results.groupNames;&#xA;taskInfo.PKModelMap.Dosed           = {''};&#xA;taskInfo.PKModelMap.Observed        = {'AdherenceSubstrate.ADHPOL','AdherenceSubstrate.ADHDEPOL'};&#xA;taskInfo.PKModelMap.Estimated       = estimatedParameters;&#xA;taskInfo.PKModelMap.EstimatedTypes  = {'parameter','parameter'};&#xA;taskInfo.PKModelMap.DosingType      = {''};&#xA;taskInfo.CovariateModel             = [];&#xA;taskInfo.PKModelMap.EstimatedNames  = estimatedParameters;&#xA;&#xA;% Add statistical information.&#xA;stackedResults = vertcat(results.ParameterEstimates);&#xA;values = reshape(stackedResults.Estimate, length(taskInfo.PKModelMap.Estimated), length(results))';&#xA;if numel(taskInfo.PKData.GroupLabel) == 1&#xA;    taskInfo.Stats.Mean              = values;&#xA;    taskInfo.Stats.StandardDeviation = zeros(1, length(values));&#xA;else&#xA;    taskInfo.Stats.Mean              = nanmean(values, 1);&#xA;    taskInfo.Stats.StandardDeviation = nanstd(values, 0, 1);&#xA;end&#xA;taskInfo.ComparisonStats                        = getUnpooledStats(results);&#xA;&#xA;&#xA;% ---------------------------------------------------------&#xA;function restore(modelobj, originalConfigset)&#xA;&#xA;% Restore active configset.&#xA;setactiveconfigset(modelobj, originalConfigset);&#xA;" TaskNodeName="Fit Data" Timestamp="05-Apr-2017 08:19 PM" Type="0" VariantCount="0">
                     <Tables>
                        <Row Properties="{TimeStamp}" Property0="05-Apr-2017 08:19 PM" TableHeading="Overview" TableType="0"/>
                        <Row Properties="{Stop Time, Maximum Number of Logs, Maximum Wall Clock, OutputTimes}" Property0="5400.0 second" Property1="Infinity" Property2="Infinity" Property3="[]" TableHeading="Simulation Time" TableType="0"/>
                        <Row Properties="{Solver, Absolute Tolerance Scaling, Absolute Tolerance Step Size, Absolute Tolerance, Relative Tolerance, Max Step}" Property0="ode15s (stiff/NDF)" Property1="true" Property2="[]" Property3="1.0E-6" Property4="0.001" Property5="[]" TableHeading="Solver Options" TableType="0"/>
                        <Row Properties="{Dimensional Analysis, Unit Conversion, Default Species Dimension}" Property0="true" Property1="false" Property2="concentration" TableHeading="Compile Options" TableType="0"/>
                        <Row IncludeRowNumbers="true" Properties="{Type, Name}" Property00="species" Property01="species" Property02="species" Property03="species" Property0Count="4" Property10="AdherenceSubstrate.ATC_Polarized" Property11="AdherenceSubstrate.ATC_Depolarized" Property12="AdherenceSubstrate.ADHPOL" Property13="AdherenceSubstrate.ADHDEPOL" Property1Count="4" TableHeading="States Logged for this Task" TableType="1" Widths="{24,71}"/>
                        <Row Properties="{DataSet, Estimation Method}" Property0="MATLAB Workspace" Property1="LSQNONLIN" TableHeading="Estimation Settings" TableType="0"/>
                        <Row IncludeRowNumbers="true" Properties="{Name, Transformation}" Property00="AdherenceDepolarized.kf" Property01="AdherencePolarized.kf" Property0Count="2" Property10="log" Property11="log" Property1Count="2" TableHeading="Parameter Transformations" TableType="1" Widths="{24,71}"/>
                        <Row IncludeRowNumbers="true" Properties="{Column Name, Component Name, Configuration}" Property0Count="0" Property1Count="0" Property2Count="0" TableHeading="Dose Information" TableType="1" Widths="{24,30,41}"/>
                        <Row IncludeRowNumbers="true" Properties="{Column Name, Component Name}" Property00="MeanAreaPol" Property01="MeanAreaUnpol" Property0Count="2" Property10="AdherenceSubstrate.ADHPOL" Property11="AdherenceSubstrate.ADHDEPOL" Property1Count="2" TableHeading="Response Information" TableType="1" Widths="{24,71}"/>
                        <Row HeadingLink="&amp;nbsp;&#xA;&lt;a href=&#34;matlab: action123=com.mathworks.toolbox.simbio.desktop.settingpanels.html.HTMLActionManager.getInstance;action123.initAction('createFitVariant:createFitVariant'); clear action123;&#34;&gt;[Create Variant from Estimated Values]&lt;/a&gt;&amp;nbsp;&#xA;&lt;a href=&#34;matlab: action123=com.mathworks.toolbox.simbio.desktop.settingpanels.html.HTMLActionManager.getInstance;action123.initAction('populateFitTaskValuesNLINFIT:populateFitTaskValuesNLINFIT'); clear action123;&#34;&gt;[Assign Estimated Values to Task Initial Estimates]&lt;/a&gt;" IncludeRowNumbers="true" Properties="{Name, InitialEstimate, EstimatedValue, StandardError}" Property00="AdherenceDepolarized.kf" Property01="AdherencePolarized.kf" Property0Count="2" Property10="3.2609E-4" Property11="4.1328E-4" Property1Count="2" Property20="0.00030843" Property21="0.00039601" Property2Count="2" Property30="0.00004481" Property31="0.00005934" Property3Count="2" TableHeading="Estimated Parameter Values" TableType="1" Widths="{28,24,24,24}"/>
                        <Row Properties="{}" TableHeading="Estimation Statistics" TableType="0"/>
                        <Row IncludeRowNumbers="false" Properties="{Name, AdherenceDepolarized.kf, AdherencePolarized.kf}" Property00="AdherenceDepolarized.kf" Property01="AdherencePolarized.kf" Property0Count="2" Property10="2.008105042665364E-9" Property11="3.478634455673946E-12" Property1Count="2" Property20="3.4786344556739463E-12" Property21="3.5206641471685465E-9" Property2Count="2" TableHeading="Estimated Covariance Matrix" TableType="1" Widths="{33,33,33}"/>
                     </Tables>
                  </Details>
                  <ExternalDataLabelInfo GroupVariable="time" IndependentVariable="" Labels0="MeanAreaPol" Labels1="MeanAreaUnpol" Labels2="time" LabelsCount="3" Name="DataSet1"/>
               </Data>
            </Data>
            <SimulationViewer AxesLayout="0" CustomColumnNumber="2" CustomIsColumnBased="true" CustomRowNumber="2" DoseAxesLimitState="false" IsExplorerToolsShowing="false" IsLivePlotsShowing="false" IsTaskShowing="true" SimulateOnChange="true" SimulateOnDoseChange="true" TunableParameterMaxValue="20.0" TunableParameterMinValue="20.0" TunableParameterStepValue="20" UI_ConfigureRanges="true" UI_ModelDocument="" UI_ShowModelDocument="false" UI_Title="Explore Model" ViewerInitialized="true">
               <AxisPanel AxesColor="-1" AxesName="Plot 1" AxesType="line" Grid="true" GridColor="-1710619" LegendPosition="1" NumToPlot="5000" Overlay="false" PlotAll="false" Rulers="true" ShowLegend="true" XDirection="false" XLimMode="auto" XLinear="true" XRulerMax="0.0" XRulerMin="0.0" YDirection="false" YLimMode="auto" YLinear="true" YRulerMax="0.0" YRulerMin="0.0">
                  <Line Description="" IsValid="true" LineColor="-16747843" LineStyle="1" LineWidth="1.0" Marker="none" MarkerEdgeColor="-16777216" MarkerFaceColor="none" MarkerInterval="1" MarkerSize="4.0" Name="ATC_Polarized" PartiallyQualifiedName="AdherenceSubstrate.ATC_Polarized" Plot="true" Type="State"/>
                  <Line Description="" IsValid="true" LineColor="-2534631" LineStyle="1" LineWidth="1.0" Marker="none" MarkerEdgeColor="-16777216" MarkerFaceColor="none" MarkerInterval="1" MarkerSize="4.0" Name="ATC_Depolarized" PartiallyQualifiedName="AdherenceSubstrate.ATC_Depolarized" Plot="true" Type="State"/>
               </AxisPanel>
               <AdjustStopTime ApplyValue="true" Units="second" Value="10.0"/>
            </SimulationViewer>
         </Task>
         <Task Accelerate="true" Category="Fit Data" CategoryName="Fit Data" Count="11" Description="" ModelIndex="0" Name="Fit Data_1" SaveName="Fit Data" TaskName="task2" UseDistributed="false">
            <Plot GeneratePlotsAfterRun="true">
               <Plots>
                  <Settings Active="true" LayerName="SimResults" Location="0" Name="Fit Summary">
                     <Argument Name="taskresult" ValueCount="0"/>
                  </Settings>
                  <Settings Active="true" LayerName="SimResults" Location="0" Name="Fit">
                     <Argument Name="taskresult" ValueCount="0"/>
                     <Argument Name="fitType" Value0="individual" ValueCount="1"/>
                     <Argument Name="plotStyle" Value0="trellis" ValueCount="1"/>
                     <Argument Name="axesStyle" ValueCount="0"/>
                  </Settings>
                  <Settings Active="true" LayerName="SimResults" Location="0" Name="Fit">
                     <Argument Name="taskresult" ValueCount="0"/>
                     <Argument Name="fitType" Value0="population" ValueCount="1"/>
                     <Argument Name="plotStyle" Value0="trellis" ValueCount="1"/>
                     <Argument Name="axesStyle" ValueCount="0"/>
                  </Settings>
                  <Settings Active="true" LayerName="SimResults" Location="0" Name="Observation versus Prediction">
                     <Argument Name="taskresult" ValueCount="0"/>
                  </Settings>
                  <Settings Active="true" LayerName="SimResults" Location="0" Name="Box Plot">
                     <Argument Name="taskresult" ValueCount="0"/>
                  </Settings>
                  <Settings Active="true" LayerName="SimResults" Location="0" Name="Residuals">
                     <Argument Name="taskresult" ValueCount="0"/>
                     <Argument Name="xaxis" Value0="time" ValueCount="1"/>
                  </Settings>
                  <Settings Active="true" LayerName="SimResults" Location="0" Name="Residual Distribution">
                     <Argument Name="taskresult" ValueCount="0"/>
                  </Settings>
               </Plots>
            </Plot>
            <StopTime TaskSpecific="false" TaskTime="10.0" TaskUnits="second"/>
            <VariantsToApply>
               <VariantRowObject Name="variant_1" Selected="false" Undefined="false"/>
            </VariantsToApply>
            <EstimationSettings EstimationMethod="LSQNONLIN" Pooled="false">
               <ObjToEstimate CovariateRelationshipMessage="" CovariateRelationshipMessageType="none" Dependencies0="AttachmentPol.kfattachpol" DependenciesCount="1" Estimate="false" InitialGuess="0.10749203000000002" LowerBound="" Name="AttachmentPol.kfattachpol" ParsedTransformationMessage="" UpperBound="">
                  <ParameterExpression CovariateLabelsCount="0" HasRandomEffect="true" IntercepValue="-2.2303385736977743" InterceptName="theta1" ParameterName="AttachmentPol.kfattachpol" ParameterTransform="log" RandomEffectName="eta1" Valid="true"/>
               </ObjToEstimate>
               <ObjToEstimate CovariateRelationshipMessage="" CovariateRelationshipMessageType="none" Dependencies0="AttachmentDepol.kfattachdepol" DependenciesCount="1" Estimate="false" InitialGuess="0.03811026000000001" LowerBound="" Name="AttachmentDepol.kfattachdepol" ParsedTransformationMessage="" UpperBound="">
                  <ParameterExpression CovariateLabelsCount="0" HasRandomEffect="true" IntercepValue="-3.2672717417633033" InterceptName="theta2" ParameterName="AttachmentDepol.kfattachdepol" ParameterTransform="log" RandomEffectName="eta2" Valid="true"/>
               </ObjToEstimate>
               <ObjToEstimate CovariateRelationshipMessage="" CovariateRelationshipMessageType="none" Dependencies0="TissueResidence.kfPolResidence" DependenciesCount="1" Estimate="false" InitialGuess="6.197600000000002E-4" LowerBound="" Name="TissueResidence.kfPolResidence" ParsedTransformationMessage="" UpperBound="">
                  <ParameterExpression CovariateLabelsCount="0" HasRandomEffect="true" IntercepValue="-7.386178251640627" InterceptName="theta5" ParameterName="TissueResidence.kf" ParameterTransform="log" RandomEffectName="eta5" Valid="true"/>
               </ObjToEstimate>
               <ObjToEstimate CovariateRelationshipMessage="" CovariateRelationshipMessageType="none" Dependencies0="AdherencePolarized.kf" DependenciesCount="1" Estimate="false" InitialGuess="0.039552380000000005" LowerBound="" Name="AdherencePolarized.kf" ParsedTransformationMessage="" UpperBound="">
                  <ParameterExpression CovariateLabelsCount="0" HasRandomEffect="true" IntercepValue="-3.230129409587886" InterceptName="theta3" ParameterName="AdherencePolarized.kf" ParameterTransform="log" RandomEffectName="eta3" Valid="true"/>
               </ObjToEstimate>
               <ObjToEstimate CovariateRelationshipMessage="" CovariateRelationshipMessageType="none" Dependencies0="AdherenceDepolarized.kf" DependenciesCount="1" Estimate="false" InitialGuess="0.03025534" LowerBound="" Name="AdherenceDepolarized.kf" ParsedTransformationMessage="" UpperBound="">
                  <ParameterExpression CovariateLabelsCount="0" HasRandomEffect="true" IntercepValue="-3.498082581159064" InterceptName="theta4" ParameterName="AdherenceDepolarized.kf" ParameterTransform="log" RandomEffectName="eta4" Valid="true"/>
               </ObjToEstimate>
               <ObjToEstimate CovariateRelationshipMessage="" CovariateRelationshipMessageType="none" Dependencies0="TissueResidenceDepol.kfDdepolResidence" DependenciesCount="1" Estimate="true" InitialGuess="6.197600000000002E-4" LowerBound="" Name="TissueResidenceDepol.kfDdepolResidence" ParsedTransformationMessage="" UpperBound="">
                  <ParameterExpression CovariateLabelsCount="0" HasRandomEffect="true" IntercepValue="-7.386178251640627" InterceptName="theta6" ParameterName="TissueResidenceDepol.kfDdepolResidence" ParameterTransform="log" RandomEffectName="eta6" Valid="true"/>
               </ObjToEstimate>
            </EstimationSettings>
            <DataSettings CommonErrorModel="constant" DataSet="DataSet5" ErrorModelWeightSelectedItem="ERRORMODEL_SAME" Group="" Time="time">
               <ResponseRow ErrorModel="constant" ResponseLabel="InVivoTissueAdherence" ResponseQuantityLabel="Tissue.TissueCellsPol" WeightDefinitionName="weights1"/>
               <ResponseRow ErrorModel="constant" ResponseLabel="InVitroAdherence" ResponseQuantityLabel="AdherenceSubstrate.AdheredCellsDepol" WeightDefinitionName="weights1"/>
               <WeightDefinitionRow Message="" Name="weights1" NeedsData="false" Undefined="false" Value="[]"/>
               <WeightDefinitionRow Message="" Name="weights2" NeedsData="false" Undefined="true" Value=""/>
               <ErrorModel ErrorModelA="1.0" ErrorModelB="1.0" ErrorModelValue="constant"/>
               <WeightedFitting ErrorModelWeightType="constant error model" WeightFcn="[]" WeightFcnMessage="" WeightFcnNeedsData="false"/>
            </DataSettings>
            <AlgorithmProperties_NLINFIT>
               <Property Name="ProgressPlot" Value="true"/>
               <Property Name="Termination Tolerance on the Estimated Coefficients" Value="1.0E-8"/>
               <Property Name="Termination Tolerance on the Residual Sum of Squares" Value="1.0E-8"/>
               <Property Name="Maximum Iterations" Value="400"/>
            </AlgorithmProperties_NLINFIT>
            <AdvancedAlgorithmProperties_optimoptions>
               <Property Name="Additional Options optimoptions" Value=""/>
            </AdvancedAlgorithmProperties_optimoptions>
            <Data Category="Fit Data" UniqueName="task2">
               <Data DataSourcesToPlot0="SimData Individual" DataSourcesToPlot1="Data To Fit" DataSourcesToPlotCount="2" ExternalDataName="DataSet5" ExternalDataSourceName="Data To Fit" InputsToPlotCount="0" Name="current" OpenAllFigures="false" OpenDocuments0="Summary" OpenDocumentsCount="1" OutputsToPlotCount="0" ParametersToPlot0="CellPolarityTissueExtravasation.AdherencePolarized.kf (parameter)" ParametersToPlot1="CellPolarityTissueExtravasation.AdherenceDepolarized.kf (parameter)" ParametersToPlot2="CellPolarityTissueExtravasation.TissueResidence.kfPolResidence (parameter)" ParametersToPlot3="CellPolarityTissueExtravasation.AttachmentPol.kfattachpol (parameter)" ParametersToPlot4="CellPolarityTissueExtravasation.AttachmentDepol.kfattachdepol (parameter)" ParametersToPlot5="CellPolarityTissueExtravasation.TissueResidenceDepol.kfDdepolResidence (parameter)" ParametersToPlotCount="6" ResponsesToPlotCount="0" StatesToPlot0="AdherenceSubstrate.ATC_Polarized (species)" StatesToPlot1="AdherenceSubstrate.ATC_Depolarized (species)" StatesToPlot2="AdherenceSubstrate.AdheredCellsPol (species)" StatesToPlot3="AdherenceSubstrate.AdheredCellsDepol (species)" StatesToPlot4="Tissue.TissueCells (species)" StatesToPlot5="Circulation.Polarized (species)" StatesToPlot6="Circulation.Depolarized (species)" StatesToPlotCount="7" SupportsDataViewing="false" TaskSpecificToPlotCount="0" TopNode="true" UniqueID="Task_Result_UniqueId_a561e6aa_afc6_4e23_961f_2847670a80be">
                  <PlotList>
                     <Plot>
                        <Layer Name="SimResults">
                           <PlotTypeRow Active="true" LayerName="SimResults" Location="0" Name="Fit Summary">
                              <Argument Name="taskresult" ValueCount="0"/>
                           </PlotTypeRow>
                        </Layer>
                     </Plot>
                     <Plot>
                        <Layer Name="SimResults">
                           <PlotTypeRow Active="true" LayerName="SimResults" Location="0" Name="Fit">
                              <Argument Name="taskresult" ValueCount="0"/>
                              <Argument Name="fitType" Value0="individual" ValueCount="1"/>
                              <Argument Name="plotStyle" Value0="trellis" ValueCount="1"/>
                              <Argument Name="axesStyle" ValueCount="0"/>
                           </PlotTypeRow>
                        </Layer>
                     </Plot>
                     <Plot>
                        <Layer Name="SimResults">
                           <PlotTypeRow Active="true" LayerName="SimResults" Location="0" Name="Fit">
                              <Argument Name="taskresult" ValueCount="0"/>
                              <Argument Name="fitType" Value0="population" ValueCount="1"/>
                              <Argument Name="plotStyle" Value0="trellis" ValueCount="1"/>
                              <Argument Name="axesStyle" ValueCount="0"/>
                           </PlotTypeRow>
                        </Layer>
                     </Plot>
                     <Plot>
                        <Layer Name="SimResults">
                           <PlotTypeRow Active="true" LayerName="SimResults" Location="0" Name="Observation versus Prediction">
                              <Argument Name="taskresult" ValueCount="0"/>
                           </PlotTypeRow>
                        </Layer>
                     </Plot>
                     <Plot>
                        <Layer Name="SimResults">
                           <PlotTypeRow Active="true" LayerName="SimResults" Location="0" Name="Box Plot">
                              <Argument Name="taskresult" ValueCount="0"/>
                           </PlotTypeRow>
                        </Layer>
                     </Plot>
                     <Plot>
                        <Layer Name="SimResults">
                           <PlotTypeRow Active="true" LayerName="SimResults" Location="0" Name="Residuals">
                              <Argument Name="taskresult" ValueCount="0"/>
                              <Argument Name="xaxis" Value0="time" ValueCount="1"/>
                           </PlotTypeRow>
                        </Layer>
                     </Plot>
                     <Plot>
                        <Layer Name="SimResults">
                           <PlotTypeRow Active="true" LayerName="SimResults" Location="0" Name="Residual Distribution">
                              <Argument Name="taskresult" ValueCount="0"/>
                           </PlotTypeRow>
                        </Layer>
                     </Plot>
                  </PlotList>
                  <Notes Notes=""/>
                  <ExternalDataLabelInfo GroupVariable="time" IndependentVariable="" Labels0="time" Labels1="PolarizedFraction" Labels2="DepolarizedFraction" Labels3="InVitroAdherence" Labels4="InVivoTissueAdherence" LabelsCount="5" Name="DataSet5"/>
                  <ExportInfo>
                     <Row FieldName="Results" Label="Results" Selected="true" Text="results" Type="9" VarName="results"/>
                     <Row FieldName="SimdataI" Label="SimData Individual" Selected="true" Text="simdataI" Type="9" VarName="simdataI"/>
                     <Row FieldName="DataToFit" Label="Data To Fit" Selected="true" Text="dataToFit" Type="9" VarName="dataToFit"/>
                     <Row FieldName="TaskInfo" Label="Task Info" Selected="true" Text="taskInfo" Type="9" VarName="taskInfo"/>
                  </ExportInfo>
                  <Details ExportTypes="{5}" ExternalDataName="DataSet5" ExternalDataSourceName="Data To Fit" MatFileName="C:\Users\nash\AppData\Local\Temp\tpc671e986_883b_42b9_9cb7_caaf17871f93.mat" ModelName="CellPolarityTissueExtravasation" TaskCode="function [results, simdataI, dataToFit, taskInfo] = runfit(modelobj, cs, dataToFit)&#xA;% RUNFIT estimate parameters for SimBiology model, modelobj, against data,&#xA;% dataToFit.&#xA;&#xA;% Set the active configuration set.&#xA;originalConfigset = getconfigset(modelobj, 'active');&#xA;setactiveconfigset(modelobj, cs);&#xA;&#xA;% Restore the original configset after the task has completed running.&#xA;cleanup = onCleanup(@() restore(modelobj, originalConfigset));&#xA;&#xA;% Define a description of the data.&#xA;groupedDataObj = groupedData(dataToFit);&#xA;&#xA;% Define the parameters.&#xA;estimatedParameters = {'TissueResidenceDepol.kfDdepolResidence'};&#xA;&#xA;% Define objects being estimated and their initial estimates.&#xA;estimatedInfoObj &#x9;&#x9;&#x9;&#x9; = estimatedInfo({'log(TissueResidenceDepol.kfDdepolResidence)'});&#xA;estimatedInfoObj(1).InitialValue = 6.197600000000002E-4;&#xA;&#xA;% Classify Data Column Names.&#xA;GroupLabel &#x9;&#x9;&#x9;&#x9; = '';&#xA;TimeLabel &#x9;&#x9;&#x9;&#x9; = 'time';&#xA;DependentVariableLabel&#x9; = {'InVivoTissueAdherence', 'InVitroAdherence'};&#xA;DoseLabel &#x9;&#x9;&#x9;&#x9; = '';&#xA;RateLabel &#x9;&#x9;&#x9;&#x9; = '';&#xA;&#xA;% Assign Grouped Data Column Names.&#xA;groupedDataObj.Properties.GroupVariableName&#x9;&#x9;&#x9;= GroupLabel;&#xA;groupedDataObj.Properties.IndependentVariableName &#x9;= TimeLabel;&#xA;&#xA;% Extract dosing information.&#xA;dosing = [];&#xA;&#xA;% Define response information.&#xA;responseMap = {'Tissue.TissueCells = InVivoTissueAdherence','AdherenceSubstrate.AdheredCellsDepol = InVitroAdherence'};&#xA;&#xA;errorModel      &#x9;= 'constant';&#xA;pooled              = false;&#xA;progressplot        = true;&#xA;fittingOptions      = {'ErrorModel', errorModel, 'Pooled', pooled, 'ProgressPlot', progressplot};&#xA;&#xA;% Define Algorithm options.&#xA;options &#x9;&#x9;&#x9;&#x9;&#x9;= optimoptions('lsqnonlin');&#xA;options.TolX                = 1.0E-8;&#xA;options.TolFun              = 1.0E-8;&#xA;options.MaxIter             = 400;&#xA;&#xA;% Estimate parameter values.&#xA;[results, simdataI] = sbiofit(modelobj, groupedDataObj, responseMap, estimatedInfoObj, dosing, 'lsqnonlin', options, [], fittingOptions{:});&#xA;&#xA;% Configure the names of the resulting simulation data.&#xA;for i = 1:length(simdataI)&#xA;    simdataI(i).Name = 'SimData Individual';&#xA;end&#xA;&#xA;% Convert dataToFit to a SimData object for plotting.&#xA;dataToFit = SimData(dataToFit, 'time', '');&#xA;for i = 1:length(dataToFit)&#xA;    dataToFit(i).Name = 'Data To Fit';&#xA;end&#xA;&#xA;% Define information about the task.&#xA;taskInfo.AlgorithmName              = 'LSQNONLIN';&#xA;taskInfo.ErrorModel                 = errorModel;&#xA;taskInfo.Pooled                     = pooled;&#xA;taskInfo.ParamTransform             = 1;&#xA;taskInfo.PKData.GroupLabel          = GroupLabel;&#xA;taskInfo.PKData.IndependentVarLabel = TimeLabel;&#xA;taskInfo.PKData.IndependentVarUnits = {''};&#xA;taskInfo.PKData.DependentVarLabel   = DependentVariableLabel;&#xA;taskInfo.PKData.DependentVarUnits   = {'',''};&#xA;taskInfo.PKData.DoseLabel           = DoseLabel;&#xA;taskInfo.PKData.DoseUnits           = '';&#xA;taskInfo.PKData.RateLabel           = RateLabel;&#xA;taskInfo.PKData.RateUnits           = '';&#xA;taskInfo.PKData.CovariateLabels     = {''};&#xA;taskInfo.PKData.GroupNames          = results.groupNames;&#xA;taskInfo.PKModelMap.Dosed           = {''};&#xA;taskInfo.PKModelMap.Observed        = {'Tissue.TissueCells','AdherenceSubstrate.AdheredCellsDepol'};&#xA;taskInfo.PKModelMap.Estimated       = estimatedParameters;&#xA;taskInfo.PKModelMap.EstimatedTypes  = {'parameter'};&#xA;taskInfo.PKModelMap.DosingType      = {''};&#xA;taskInfo.CovariateModel             = [];&#xA;taskInfo.PKModelMap.EstimatedNames  = estimatedParameters;&#xA;&#xA;% Add statistical information.&#xA;stackedResults = vertcat(results.ParameterEstimates);&#xA;values = reshape(stackedResults.Estimate, length(taskInfo.PKModelMap.Estimated), length(results))';&#xA;if numel(taskInfo.PKData.GroupLabel) == 1&#xA;    taskInfo.Stats.Mean              = values;&#xA;    taskInfo.Stats.StandardDeviation = zeros(1, length(values));&#xA;else&#xA;    taskInfo.Stats.Mean              = nanmean(values, 1);&#xA;    taskInfo.Stats.StandardDeviation = nanstd(values, 0, 1);&#xA;end&#xA;taskInfo.ComparisonStats                        = getUnpooledStats(results);&#xA;&#xA;&#xA;% ---------------------------------------------------------&#xA;function restore(modelobj, originalConfigset)&#xA;&#xA;% Restore active configset.&#xA;setactiveconfigset(modelobj, originalConfigset);&#xA;" TaskNodeName="Fit Data_1" Timestamp="04-May-2017 11:45 AM" Type="0" VariantCount="0">
                     <Tables>
                        <Row Properties="{TimeStamp}" Property0="04-May-2017 11:45 AM" TableHeading="Overview" TableType="0"/>
                        <Row Properties="{Stop Time, Maximum Number of Logs, Maximum Wall Clock, OutputTimes}" Property0="5400.0 second" Property1="Infinity" Property2="Infinity" Property3="[]" TableHeading="Simulation Time" TableType="0"/>
                        <Row Properties="{Solver, Absolute Tolerance Scaling, Absolute Tolerance Step Size, Absolute Tolerance, Relative Tolerance, Max Step}" Property0="ode15s (stiff/NDF)" Property1="true" Property2="[]" Property3="1.0E-6" Property4="0.001" Property5="[]" TableHeading="Solver Options" TableType="0"/>
                        <Row Properties="{Dimensional Analysis, Unit Conversion, Default Species Dimension}" Property0="true" Property1="false" Property2="concentration" TableHeading="Compile Options" TableType="0"/>
                        <Row IncludeRowNumbers="true" Properties="{Type, Name}" Property00="species" Property01="species" Property02="species" Property03="species" Property04="species" Property05="species" Property06="species" Property0Count="7" Property10="AdherenceSubstrate.ATC_Polarized" Property11="AdherenceSubstrate.ATC_Depolarized" Property12="AdherenceSubstrate.AdheredCellsPol" Property13="AdherenceSubstrate.AdheredCellsDepol" Property14="Tissue.TissueCells" Property15="Circulation.Polarized" Property16="Circulation.Depolarized" Property1Count="7" TableHeading="States Logged for this Task" TableType="1" Widths="{24,71}"/>
                        <Row Properties="{DataSet, Estimation Method}" Property0="MATLAB Workspace" Property1="LSQNONLIN" TableHeading="Estimation Settings" TableType="0"/>
                        <Row IncludeRowNumbers="true" Properties="{Name, Transformation}" Property00="TissueResidenceDepol.kfDdepolResidence" Property0Count="1" Property10="log" Property1Count="1" TableHeading="Parameter Transformations" TableType="1" Widths="{24,71}"/>
                        <Row IncludeRowNumbers="true" Properties="{Column Name, Component Name, Configuration}" Property0Count="0" Property1Count="0" Property2Count="0" TableHeading="Dose Information" TableType="1" Widths="{24,30,41}"/>
                        <Row IncludeRowNumbers="true" Properties="{Column Name, Component Name}" Property00="InVivoTissueAdherence" Property01="InVitroAdherence" Property0Count="2" Property10="Tissue.TissueCells" Property11="AdherenceSubstrate.AdheredCellsDepol" Property1Count="2" TableHeading="Response Information" TableType="1" Widths="{24,71}"/>
                        <Row HeadingLink="&amp;nbsp;&#xA;&lt;a href=&#34;matlab: action123=com.mathworks.toolbox.simbio.desktop.settingpanels.html.HTMLActionManager.getInstance;action123.initAction('createFitVariant:createFitVariant'); clear action123;&#34;&gt;[Create Variant from Estimated Values]&lt;/a&gt;&amp;nbsp;&#xA;&lt;a href=&#34;matlab: action123=com.mathworks.toolbox.simbio.desktop.settingpanels.html.HTMLActionManager.getInstance;action123.initAction('populateFitTaskValuesNLINFIT:populateFitTaskValuesNLINFIT'); clear action123;&#34;&gt;[Assign Estimated Values to Task Initial Estimates]&lt;/a&gt;" IncludeRowNumbers="true" Properties="{Name, InitialEstimate, EstimatedValue, StandardError}" Property00="TissueResidenceDepol.kfDdepolResidence" Property0Count="1" Property10="6.197600000000002E-4" Property1Count="1" Property20="0.0000486" Property2Count="1" Property30="0.00150083" Property3Count="1" TableHeading="Estimated Parameter Values" TableType="1" Widths="{28,24,24,24}"/>
                        <Row Properties="{}" TableHeading="Estimation Statistics" TableType="0"/>
                        <Row IncludeRowNumbers="false" Properties="{Name, TissueResidenceDepol.kfDdepolResidence}" Property00="TissueResidenceDepol.kfDdepolResidence" Property0Count="1" Property10="2.2525040091805778E-6" Property1Count="1" TableHeading="Estimated Covariance Matrix" TableType="1" Widths="{50,50}"/>
                     </Tables>
                  </Details>
                  <ExternalDataLabelInfo GroupVariable="time" IndependentVariable="" Labels0="time" Labels1="PolarizedFraction" Labels2="DepolarizedFraction" Labels3="InVitroAdherence" Labels4="InVivoTissueAdherence" LabelsCount="5" Name="DataSet5"/>
               </Data>
               <Data DataSourcesToPlot0="SimData Individual" DataSourcesToPlot1="Data To Fit" DataSourcesToPlotCount="2" ExternalDataName="DataSet5" ExternalDataSourceName="Data To Fit" InputsToPlotCount="0" Name="taskData" OpenAllFigures="false" OpenDocuments0="Summary" OpenDocumentsCount="1" OutputsToPlotCount="0" ParametersToPlot0="CellPolarityTissueExtravasation.AdherencePolarized.kf (parameter)" ParametersToPlot1="CellPolarityTissueExtravasation.AdherenceDepolarized.kf (parameter)" ParametersToPlot2="CellPolarityTissueExtravasation.TissueResidence.kfPolResidence (parameter)" ParametersToPlot3="CellPolarityTissueExtravasation.AttachmentPol.kfattachpol (parameter)" ParametersToPlot4="CellPolarityTissueExtravasation.AttachmentDepol.kfattachdepol (parameter)" ParametersToPlotCount="5" ResponsesToPlotCount="0" StatesToPlot0="AdherenceSubstrate.ATC_Polarized (species)" StatesToPlot1="AdherenceSubstrate.ATC_Depolarized (species)" StatesToPlot2="AdherenceSubstrate.AdheredCells (species)" StatesToPlot3="Tissue.TissueCells (species)" StatesToPlot4="Circulation.Polarized (species)" StatesToPlot5="Circulation.Depolarized (species)" StatesToPlotCount="6" SupportsDataViewing="false" TaskSpecificToPlotCount="0" TopNode="false" UniqueID="Task_Result_UniqueId_c5a53c2b_d2a4_42b0_9674_fc182480514b">
                  <PlotList>
                     <Plot>
                        <Layer Name="SimResults">
                           <PlotTypeRow Active="true" LayerName="SimResults" Location="0" Name="Fit Summary">
                              <Argument Name="taskresult" ValueCount="0"/>
                           </PlotTypeRow>
                        </Layer>
                     </Plot>
                     <Plot>
                        <Layer Name="SimResults">
                           <PlotTypeRow Active="true" LayerName="SimResults" Location="0" Name="Fit">
                              <Argument Name="taskresult" ValueCount="0"/>
                              <Argument Name="fitType" Value0="individual" ValueCount="1"/>
                              <Argument Name="plotStyle" Value0="trellis" ValueCount="1"/>
                              <Argument Name="axesStyle" ValueCount="0"/>
                           </PlotTypeRow>
                        </Layer>
                     </Plot>
                     <Plot>
                        <Layer Name="SimResults">
                           <PlotTypeRow Active="true" LayerName="SimResults" Location="0" Name="Fit">
                              <Argument Name="taskresult" ValueCount="0"/>
                              <Argument Name="fitType" Value0="population" ValueCount="1"/>
                              <Argument Name="plotStyle" Value0="trellis" ValueCount="1"/>
                              <Argument Name="axesStyle" ValueCount="0"/>
                           </PlotTypeRow>
                        </Layer>
                     </Plot>
                     <Plot>
                        <Layer Name="SimResults">
                           <PlotTypeRow Active="true" LayerName="SimResults" Location="0" Name="Observation versus Prediction">
                              <Argument Name="taskresult" ValueCount="0"/>
                           </PlotTypeRow>
                        </Layer>
                     </Plot>
                     <Plot>
                        <Layer Name="SimResults">
                           <PlotTypeRow Active="true" LayerName="SimResults" Location="0" Name="Box Plot">
                              <Argument Name="taskresult" ValueCount="0"/>
                           </PlotTypeRow>
                        </Layer>
                     </Plot>
                     <Plot>
                        <Layer Name="SimResults">
                           <PlotTypeRow Active="true" LayerName="SimResults" Location="0" Name="Residuals">
                              <Argument Name="taskresult" ValueCount="0"/>
                              <Argument Name="xaxis" Value0="time" ValueCount="1"/>
                           </PlotTypeRow>
                        </Layer>
                     </Plot>
                     <Plot>
                        <Layer Name="SimResults">
                           <PlotTypeRow Active="true" LayerName="SimResults" Location="0" Name="Residual Distribution">
                              <Argument Name="taskresult" ValueCount="0"/>
                           </PlotTypeRow>
                        </Layer>
                     </Plot>
                  </PlotList>
                  <Notes Notes=""/>
                  <ExternalDataLabelInfo GroupVariable="time" IndependentVariable="" Labels0="time" Labels1="PolarizedFraction" Labels2="DepolarizedFraction" Labels3="InVitroAdherence" Labels4="InVivoTissueAdherence" LabelsCount="5" Name="DataSet5"/>
                  <ExportInfo>
                     <Row FieldName="Results" Label="Results" Selected="true" Text="results" Type="9" VarName="results"/>
                     <Row FieldName="SimdataI" Label="SimData Individual" Selected="true" Text="simdataI" Type="9" VarName="simdataI"/>
                     <Row FieldName="DataToFit" Label="Data To Fit" Selected="true" Text="dataToFit" Type="9" VarName="dataToFit"/>
                     <Row FieldName="TaskInfo" Label="Task Info" Selected="true" Text="taskInfo" Type="9" VarName="taskInfo"/>
                  </ExportInfo>
                  <Details ExportTypes="{5}" ExternalDataName="DataSet5" ExternalDataSourceName="Data To Fit" MatFileName="C:\Users\nash\AppData\Local\Temp\tpc6fe2462_52b8_4ab6_9609_98c00cd683ef.mat" ModelName="CellPolarityTissueExtravasation" TaskCode="function [results, simdataI, dataToFit, taskInfo] = runfit(modelobj, cs, dataToFit)&#xA;% RUNFIT estimate parameters for SimBiology model, modelobj, against data,&#xA;% dataToFit.&#xA;&#xA;% Set the active configuration set.&#xA;originalConfigset = getconfigset(modelobj, 'active');&#xA;setactiveconfigset(modelobj, cs);&#xA;&#xA;% Restore the original configset after the task has completed running.&#xA;cleanup = onCleanup(@() restore(modelobj, originalConfigset));&#xA;&#xA;% Define a description of the data.&#xA;groupedDataObj = groupedData(dataToFit);&#xA;&#xA;% Define the parameters.&#xA;estimatedParameters = {'AttachmentPol.kfattachpol', 'AttachmentDepol.kfattachdepol', 'TissueResidence.kfPolResidence', 'AdherencePolarized.kf', 'AdherenceDepolarized.kf'};&#xA;&#xA;% Define objects being estimated and their initial estimates.&#xA;estimatedInfoObj &#x9;&#x9;&#x9;&#x9; = estimatedInfo({'log(AttachmentPol.kfattachpol)','log(AttachmentDepol.kfattachdepol)','log(TissueResidence.kfPolResidence)','log(AdherencePolarized.kf)','log(AdherenceDepolarized.kf)'});&#xA;estimatedInfoObj(1).InitialValue = 0.03811026000000001;&#xA;&#xA;estimatedInfoObj(2).InitialValue = 0.07077614;&#xA;&#xA;estimatedInfoObj(3).InitialValue = 0.0010000000000000002;&#xA;&#xA;estimatedInfoObj(4).InitialValue = 0.039552380000000005;&#xA;&#xA;estimatedInfoObj(5).InitialValue = 0.03025534;&#xA;&#xA;% Classify Data Column Names.&#xA;GroupLabel &#x9;&#x9;&#x9;&#x9; = '';&#xA;TimeLabel &#x9;&#x9;&#x9;&#x9; = 'time';&#xA;DependentVariableLabel&#x9; = {'InVitroAdherence', 'InVivoTissueAdherence'};&#xA;DoseLabel &#x9;&#x9;&#x9;&#x9; = '';&#xA;RateLabel &#x9;&#x9;&#x9;&#x9; = '';&#xA;&#xA;% Assign Grouped Data Column Names.&#xA;groupedDataObj.Properties.GroupVariableName&#x9;&#x9;&#x9;= GroupLabel;&#xA;groupedDataObj.Properties.IndependentVariableName &#x9;= TimeLabel;&#xA;&#xA;% Extract dosing information.&#xA;dosing = [];&#xA;&#xA;% Define response information.&#xA;responseMap = {'AdherenceSubstrate.AdheredCells = InVitroAdherence','Tissue.TissueCells = InVivoTissueAdherence'};&#xA;&#xA;errorModel      &#x9;= 'constant';&#xA;pooled              = false;&#xA;progressplot        = true;&#xA;fittingOptions      = {'ErrorModel', errorModel, 'Pooled', pooled, 'ProgressPlot', progressplot};&#xA;&#xA;% Define Algorithm options.&#xA;options &#x9;&#x9;&#x9;&#x9;&#x9;= optimoptions('lsqnonlin');&#xA;options.TolX                = 1.0E-8;&#xA;options.TolFun              = 1.0E-8;&#xA;options.MaxIter             = 400;&#xA;&#xA;% Estimate parameter values.&#xA;[results, simdataI] = sbiofit(modelobj, groupedDataObj, responseMap, estimatedInfoObj, dosing, 'lsqnonlin', options, [], fittingOptions{:});&#xA;&#xA;% Configure the names of the resulting simulation data.&#xA;for i = 1:length(simdataI)&#xA;    simdataI(i).Name = 'SimData Individual';&#xA;end&#xA;&#xA;% Convert dataToFit to a SimData object for plotting.&#xA;dataToFit = SimData(dataToFit, 'time', '');&#xA;for i = 1:length(dataToFit)&#xA;    dataToFit(i).Name = 'Data To Fit';&#xA;end&#xA;&#xA;% Define information about the task.&#xA;taskInfo.AlgorithmName              = 'LSQNONLIN';&#xA;taskInfo.ErrorModel                 = errorModel;&#xA;taskInfo.Pooled                     = pooled;&#xA;taskInfo.ParamTransform             = [1, 1, 1, 1, 1];&#xA;taskInfo.PKData.GroupLabel          = GroupLabel;&#xA;taskInfo.PKData.IndependentVarLabel = TimeLabel;&#xA;taskInfo.PKData.IndependentVarUnits = {''};&#xA;taskInfo.PKData.DependentVarLabel   = DependentVariableLabel;&#xA;taskInfo.PKData.DependentVarUnits   = {'',''};&#xA;taskInfo.PKData.DoseLabel           = DoseLabel;&#xA;taskInfo.PKData.DoseUnits           = '';&#xA;taskInfo.PKData.RateLabel           = RateLabel;&#xA;taskInfo.PKData.RateUnits           = '';&#xA;taskInfo.PKData.CovariateLabels     = {''};&#xA;taskInfo.PKData.GroupNames          = results.groupNames;&#xA;taskInfo.PKModelMap.Dosed           = {''};&#xA;taskInfo.PKModelMap.Observed        = {'AdherenceSubstrate.AdheredCells','Tissue.TissueCells'};&#xA;taskInfo.PKModelMap.Estimated       = estimatedParameters;&#xA;taskInfo.PKModelMap.EstimatedTypes  = {'parameter','parameter','parameter','parameter','parameter'};&#xA;taskInfo.PKModelMap.DosingType      = {''};&#xA;taskInfo.CovariateModel             = [];&#xA;taskInfo.PKModelMap.EstimatedNames  = estimatedParameters;&#xA;&#xA;% Add statistical information.&#xA;stackedResults = vertcat(results.ParameterEstimates);&#xA;values = reshape(stackedResults.Estimate, length(taskInfo.PKModelMap.Estimated), length(results))';&#xA;if numel(taskInfo.PKData.GroupLabel) == 1&#xA;    taskInfo.Stats.Mean              = values;&#xA;    taskInfo.Stats.StandardDeviation = zeros(1, length(values));&#xA;else&#xA;    taskInfo.Stats.Mean              = nanmean(values, 1);&#xA;    taskInfo.Stats.StandardDeviation = nanstd(values, 0, 1);&#xA;end&#xA;taskInfo.ComparisonStats                        = getUnpooledStats(results);&#xA;&#xA;&#xA;% ---------------------------------------------------------&#xA;function restore(modelobj, originalConfigset)&#xA;&#xA;% Restore active configset.&#xA;setactiveconfigset(modelobj, originalConfigset);&#xA;" TaskNodeName="Fit Data_1" Timestamp="09-Apr-2017 10:06 PM" Type="0" VariantCount="0">
                     <Tables>
                        <Row Properties="{TimeStamp}" Property0="09-Apr-2017 10:06 PM" TableHeading="Overview" TableType="0"/>
                        <Row Properties="{Stop Time, Maximum Number of Logs, Maximum Wall Clock, OutputTimes}" Property0="5400.0 second" Property1="Infinity" Property2="Infinity" Property3="[]" TableHeading="Simulation Time" TableType="0"/>
                        <Row Properties="{Solver, Absolute Tolerance Scaling, Absolute Tolerance Step Size, Absolute Tolerance, Relative Tolerance, Max Step}" Property0="ode15s (stiff/NDF)" Property1="true" Property2="[]" Property3="1.0E-6" Property4="0.001" Property5="[]" TableHeading="Solver Options" TableType="0"/>
                        <Row Properties="{Dimensional Analysis, Unit Conversion, Default Species Dimension}" Property0="true" Property1="false" Property2="concentration" TableHeading="Compile Options" TableType="0"/>
                        <Row IncludeRowNumbers="true" Properties="{Type, Name}" Property00="species" Property01="species" Property02="species" Property03="species" Property04="species" Property05="species" Property0Count="6" Property10="AdherenceSubstrate.ATC_Polarized" Property11="AdherenceSubstrate.ATC_Depolarized" Property12="AdherenceSubstrate.AdheredCells" Property13="Tissue.TissueCells" Property14="Circulation.Polarized" Property15="Circulation.Depolarized" Property1Count="6" TableHeading="States Logged for this Task" TableType="1" Widths="{24,71}"/>
                        <Row Properties="{DataSet, Estimation Method}" Property0="MATLAB Workspace" Property1="LSQNONLIN" TableHeading="Estimation Settings" TableType="0"/>
                        <Row IncludeRowNumbers="true" Properties="{Name, Transformation}" Property00="AttachmentPol.kfattachpol" Property01="AttachmentDepol.kfattachdepol" Property02="TissueResidence.kfPolResidence" Property03="AdherencePolarized.kf" Property04="AdherenceDepolarized.kf" Property0Count="5" Property10="log" Property11="log" Property12="log" Property13="log" Property14="log" Property1Count="5" TableHeading="Parameter Transformations" TableType="1" Widths="{24,71}"/>
                        <Row IncludeRowNumbers="true" Properties="{Column Name, Component Name, Configuration}" Property0Count="0" Property1Count="0" Property2Count="0" TableHeading="Dose Information" TableType="1" Widths="{24,30,41}"/>
                        <Row IncludeRowNumbers="true" Properties="{Column Name, Component Name}" Property00="InVitroAdherence" Property01="InVivoTissueAdherence" Property0Count="2" Property10="AdherenceSubstrate.AdheredCells" Property11="Tissue.TissueCells" Property1Count="2" TableHeading="Response Information" TableType="1" Widths="{24,71}"/>
                        <Row HeadingLink="&amp;nbsp;&#xA;&lt;a href=&#34;matlab: action123=com.mathworks.toolbox.simbio.desktop.settingpanels.html.HTMLActionManager.getInstance;action123.initAction('createFitVariant:createFitVariant'); clear action123;&#34;&gt;[Create Variant from Estimated Values]&lt;/a&gt;&amp;nbsp;&#xA;&lt;a href=&#34;matlab: action123=com.mathworks.toolbox.simbio.desktop.settingpanels.html.HTMLActionManager.getInstance;action123.initAction('populateFitTaskValuesNLINFIT:populateFitTaskValuesNLINFIT'); clear action123;&#34;&gt;[Assign Estimated Values to Task Initial Estimates]&lt;/a&gt;" IncludeRowNumbers="true" Properties="{Name, InitialEstimate, EstimatedValue, StandardError}" Property00="AttachmentPol.kfattachpol" Property01="AttachmentDepol.kfattachdepol" Property02="TissueResidence.kfPolResidence" Property03="AdherencePolarized.kf" Property04="AdherenceDepolarized.kf" Property0Count="5" Property10="0.03811026000000001" Property11="0.07077614" Property12="0.0010000000000000002" Property13="0.039552380000000005" Property14="0.03025534" Property1Count="5" Property20="0.03839486" Property21="0.07092848" Property22="0.00126143" Property23="0.03983637" Property24="0.03040763" Property2Count="5" Property30="NaN" Property31="NaN" Property32="NaN" Property33="NaN" Property34="NaN" Property3Count="5" TableHeading="Estimated Parameter Values" TableType="1" Widths="{28,24,24,24}"/>
                        <Row Properties="{}" TableHeading="Estimation Statistics" TableType="0"/>
                        <Row IncludeRowNumbers="false" Properties="{Name, AttachmentPol.kfattachpol, AttachmentDepol.kfattachdepol, TissueResidence.kfPolResidence, AdherencePolarized.kf, AdherenceDepolarized.kf}" Property00="AttachmentPol.kfattachpol" Property01="AttachmentDepol.kfattachdepol" Property02="TissueResidence.kfPolResidence" Property03="AdherencePolarized.kf" Property04="AdherenceDepolarized.kf" Property0Count="5" Property10="NaN" Property11="NaN" Property12="NaN" Property13="NaN" Property14="NaN" Property1Count="5" Property20="NaN" Property21="NaN" Property22="NaN" Property23="NaN" Property24="NaN" Property2Count="5" Property30="NaN" Property31="NaN" Property32="NaN" Property33="NaN" Property34="NaN" Property3Count="5" Property40="NaN" Property41="NaN" Property42="NaN" Property43="NaN" Property44="NaN" Property4Count="5" Property50="NaN" Property51="NaN" Property52="NaN" Property53="NaN" Property54="NaN" Property5Count="5" TableHeading="Estimated Covariance Matrix" TableType="1" Widths="{16,16,16,16,16,16}"/>
                     </Tables>
                  </Details>
                  <ExternalDataLabelInfo GroupVariable="time" IndependentVariable="" Labels0="time" Labels1="PolarizedFraction" Labels2="DepolarizedFraction" Labels3="InVitroAdherence" Labels4="InVivoTissueAdherence" LabelsCount="5" Name="DataSet5"/>
               </Data>
            </Data>
            <SimulationViewer AxesLayout="0" CustomColumnNumber="2" CustomIsColumnBased="true" CustomRowNumber="2" DoseAxesLimitState="false" IsExplorerToolsShowing="false" IsLivePlotsShowing="false" IsTaskShowing="true" SimulateOnChange="true" SimulateOnDoseChange="true" TunableParameterMaxValue="20.0" TunableParameterMinValue="20.0" TunableParameterStepValue="20" UI_ConfigureRanges="true" UI_ModelDocument="" UI_ShowModelDocument="false" UI_Title="Explore Model" ViewerInitialized="true">
               <AxisPanel AxesColor="-1" AxesName="Plot 1" AxesType="line" Grid="true" GridColor="-1710619" LegendPosition="1" NumToPlot="5000" Overlay="false" PlotAll="false" Rulers="true" ShowLegend="true" XDirection="false" XLimMode="auto" XLinear="true" XRulerMax="0.0" XRulerMin="0.0" YDirection="false" YLimMode="auto" YLinear="true" YRulerMax="0.0" YRulerMin="0.0">
                  <Line Description="" IsValid="true" LineColor="-16747843" LineStyle="1" LineWidth="1.0" Marker="none" MarkerEdgeColor="-16777216" MarkerFaceColor="none" MarkerInterval="1" MarkerSize="4.0" Name="ATC_Polarized" PartiallyQualifiedName="AdherenceSubstrate.ATC_Polarized" Plot="true" Type="State"/>
                  <Line Description="" IsValid="true" LineColor="-2534631" LineStyle="1" LineWidth="1.0" Marker="none" MarkerEdgeColor="-16777216" MarkerFaceColor="none" MarkerInterval="1" MarkerSize="4.0" Name="ATC_Depolarized" PartiallyQualifiedName="AdherenceSubstrate.ATC_Depolarized" Plot="true" Type="State"/>
               </AxisPanel>
               <AdjustStopTime ApplyValue="true" Units="second" Value="10.0"/>
            </SimulationViewer>
         </Task>
         <Task Accelerate="true" Category="Fit Data" CategoryName="Fit Data" Count="11" Description="" ModelIndex="0" Name="Fit Data_2" SaveName="Fit Data" TaskName="task3" UseDistributed="false">
            <Plot GeneratePlotsAfterRun="true">
               <Plots>
                  <Settings Active="true" LayerName="SimResults" Location="0" Name="Fit Summary">
                     <Argument Name="taskresult" ValueCount="0"/>
                  </Settings>
                  <Settings Active="true" LayerName="SimResults" Location="0" Name="Fit">
                     <Argument Name="taskresult" ValueCount="0"/>
                     <Argument Name="fitType" Value0="individual" ValueCount="1"/>
                     <Argument Name="plotStyle" Value0="trellis" ValueCount="1"/>
                     <Argument Name="axesStyle" ValueCount="0"/>
                  </Settings>
                  <Settings Active="true" LayerName="SimResults" Location="0" Name="Fit">
                     <Argument Name="taskresult" ValueCount="0"/>
                     <Argument Name="fitType" Value0="population" ValueCount="1"/>
                     <Argument Name="plotStyle" Value0="trellis" ValueCount="1"/>
                     <Argument Name="axesStyle" ValueCount="0"/>
                  </Settings>
                  <Settings Active="true" LayerName="SimResults" Location="0" Name="Observation versus Prediction">
                     <Argument Name="taskresult" ValueCount="0"/>
                  </Settings>
                  <Settings Active="true" LayerName="SimResults" Location="0" Name="Box Plot">
                     <Argument Name="taskresult" ValueCount="0"/>
                  </Settings>
                  <Settings Active="true" LayerName="SimResults" Location="0" Name="Residuals">
                     <Argument Name="taskresult" ValueCount="0"/>
                     <Argument Name="xaxis" Value0="time" ValueCount="1"/>
                  </Settings>
                  <Settings Active="true" LayerName="SimResults" Location="0" Name="Residual Distribution">
                     <Argument Name="taskresult" ValueCount="0"/>
                  </Settings>
               </Plots>
            </Plot>
            <StopTime TaskSpecific="false" TaskTime="10.0" TaskUnits="second"/>
            <VariantsToApply/>
            <EstimationSettings EstimationMethod="LSQNONLIN" Pooled="false"/>
            <DataSettings CommonErrorModel="constant" DataSet="DataSet1" ErrorModelWeightSelectedItem="ERRORMODEL_SAME" Group="" Time="time">
               <ResponseRow ErrorModel="constant" ResponseLabel="MeanAreaPol" ResponseQuantityLabel="" WeightDefinitionName="weights1"/>
               <ResponseRow ErrorModel="constant" ResponseLabel="MeanAreaUnpol" ResponseQuantityLabel="" WeightDefinitionName="weights1"/>
               <WeightDefinitionRow Message="" Name="weights1" NeedsData="false" Undefined="false" Value="[]"/>
               <WeightDefinitionRow Message="" Name="weights2" NeedsData="false" Undefined="true" Value=""/>
               <ErrorModel ErrorModelA="1.0" ErrorModelB="1.0" ErrorModelValue="constant"/>
               <WeightedFitting ErrorModelWeightType="constant error model" WeightFcn="[]" WeightFcnMessage="" WeightFcnNeedsData="false"/>
            </DataSettings>
            <AlgorithmProperties_NLINFIT>
               <Property Name="ProgressPlot" Value="true"/>
               <Property Name="Termination Tolerance on the Estimated Coefficients" Value="1.0E-8"/>
               <Property Name="Termination Tolerance on the Residual Sum of Squares" Value="1.0E-8"/>
               <Property Name="Maximum Iterations" Value="400"/>
            </AlgorithmProperties_NLINFIT>
            <AdvancedAlgorithmProperties_optimoptions>
               <Property Name="Additional Options optimoptions" Value=""/>
            </AdvancedAlgorithmProperties_optimoptions>
            <Data Category="Fit Data" UniqueName="task3"/>
            <SimulationViewer AxesLayout="0" CustomColumnNumber="2" CustomIsColumnBased="true" CustomRowNumber="2" DoseAxesLimitState="false" IsExplorerToolsShowing="false" IsLivePlotsShowing="false" IsTaskShowing="true" SimulateOnChange="true" SimulateOnDoseChange="true" TunableParameterMaxValue="20.0" TunableParameterMinValue="20.0" TunableParameterStepValue="20" UI_ConfigureRanges="true" UI_ModelDocument="" UI_ShowModelDocument="false" UI_Title="Explore Model" ViewerInitialized="true">
               <AxisPanel AxesColor="-1" AxesName="Plot 1" AxesType="line" Grid="true" GridColor="-1710619" LegendPosition="1" NumToPlot="5000" Overlay="false" PlotAll="false" Rulers="true" ShowLegend="true" XDirection="false" XLimMode="auto" XLinear="true" XRulerMax="0.0" XRulerMin="0.0" YDirection="false" YLimMode="auto" YLinear="true" YRulerMax="0.0" YRulerMin="0.0">
                  <Line Description="" IsValid="true" LineColor="-16747843" LineStyle="1" LineWidth="1.0" Marker="none" MarkerEdgeColor="-16777216" MarkerFaceColor="none" MarkerInterval="1" MarkerSize="4.0" Name="ATC_Polarized" PartiallyQualifiedName="AdherenceSubstrate.ATC_Polarized" Plot="true" Type="State"/>
                  <Line Description="" IsValid="true" LineColor="-2534631" LineStyle="1" LineWidth="1.0" Marker="none" MarkerEdgeColor="-16777216" MarkerFaceColor="none" MarkerInterval="1" MarkerSize="4.0" Name="ATC_Depolarized" PartiallyQualifiedName="AdherenceSubstrate.ATC_Depolarized" Plot="true" Type="State"/>
               </AxisPanel>
               <AdjustStopTime ApplyValue="true" Units="second" Value="10.0"/>
            </SimulationViewer>
         </Task>
         <Task Accelerate="false" Category="Simulation" CategoryName="Simulation" Count="11" Description="" ModelIndex="0" Name="Simulation_1" SaveName="Simulation" TaskName="task5">
            <Plot GeneratePlotsAfterRun="false">
               <Plots>
                  <Settings Active="true" LayerName="SimResults" Location="0" Name="Time">
                     <Argument Name="tobj" Value0="Simulation Results" ValueCount="1"/>
                     <Argument Name="y" Value0="&lt;all&gt;" ValueCount="1"/>
                     <Argument Name="plotStyle" Value0="one axes" ValueCount="1"/>
                     <Argument Name="axesStyle" ValueCount="0"/>
                  </Settings>
               </Plots>
            </Plot>
            <StopTime TaskSpecific="false" TaskTime="10.0" TaskUnits=""/>
            <StatesToLog TaskSpecific="false"/>
            <VariantsToApply/>
            <DosesToApply/>
            <Data Category="Simulation" UniqueName="task5">
               <Data DataSourcesToPlot0="Simulation Results" DataSourcesToPlotCount="1" ExternalDataName="" ExternalDataSourceName="" InputsToPlotCount="0" Name="current" OpenAllFigures="false" OpenDocuments0="Summary" OpenDocumentsCount="1" OutputsToPlotCount="0" ParametersToPlot0="CellPolarityTissueExtravasation.AdherencePolarized.kf (parameter)" ParametersToPlot1="CellPolarityTissueExtravasation.AdherenceDepolarized.kf (parameter)" ParametersToPlot2="CellPolarityTissueExtravasation.TissueResidence.kfPolResidence (parameter)" ParametersToPlot3="CellPolarityTissueExtravasation.AttachmentPol.kfattachpol (parameter)" ParametersToPlot4="CellPolarityTissueExtravasation.AttachmentPol.kfdetachpol (parameter)" ParametersToPlot5="CellPolarityTissueExtravasation.AttachmentDepol.kfattachdepol (parameter)" ParametersToPlot6="CellPolarityTissueExtravasation.AttachmentDepol.krdetachdepol (parameter)" ParametersToPlot7="CellPolarityTissueExtravasation.TissueResidenceDepol.kfDdepolResidence (parameter)" ParametersToPlotCount="8" ResponsesToPlotCount="0" StatesToPlot0="AdherenceSubstrate.ATC_Polarized (species)" StatesToPlot1="AdherenceSubstrate.ATC_Depolarized (species)" StatesToPlot2="AdherenceSubstrate.AdheredCellsPol (species)" StatesToPlot3="AdherenceSubstrate.AdheredCellsDepol (species)" StatesToPlot4="Tissue.TissueCellsPol (species)" StatesToPlot5="Tissue.TissueCellsDePol (species)" StatesToPlot6="Circulation.Polarized (species)" StatesToPlot7="Circulation.Depolarized (species)" StatesToPlotCount="8" SupportsDataViewing="true" TaskSpecificToPlotCount="0" TopNode="true" UniqueID="Task_Result_UniqueId_1266cc92_1481_4ac8_9ad5_238f48f93bdc">
                  <PlotList>
                     <Plot>
                        <Layer Name="SimResults">
                           <PlotTypeRow Active="true" LayerName="SimResults" Location="0" Name="Time">
                              <Argument Name="tobj" Value0="Simulation Results" ValueCount="1"/>
                              <Argument Name="y" Value0="&lt;all&gt;" ValueCount="1"/>
                              <Argument Name="plotStyle" Value0="one axes" ValueCount="1"/>
                              <Argument Name="axesStyle" ValueCount="0"/>
                           </PlotTypeRow>
                        </Layer>
                     </Plot>
                  </PlotList>
                  <Notes Notes=""/>
                  <ExternalDataLabelInfo GroupVariable="" IndependentVariable="" LabelsCount="0" Name=""/>
                  <ExportInfo>
                     <Row FieldName="DataObject" Label="Data object" Selected="true" Text="tobj" Type="9" VarName="tobj"/>
                  </ExportInfo>
                  <Details ExportTypes="{0,1,2,5}" ExternalDataName="" ExternalDataSourceName="" MatFileName="C:\Users\nash\AppData\Local\Temp\tpce187fa2_bb4a_4511_bc9a_01e9805921c3.mat" ModelName="CellPolarityTissueExtravasation" TaskCode="function data = runsimulation(modelobj, cs, variants)&#xA;% RUNSIMULATION simulate SimBiology model, modelobj using the&#xA;% variant object(s), variants. Variant object settings supercede&#xA;% model property-values.&#xA;&#xA;% Run simulation.&#xA;data = sbiosimulate(modelobj, cs, variants, []);&#xA;&#xA;&#xA;&#xA;" TaskNodeName="Simulation_1" Timestamp="11-May-2017 03:59 PM" Type="0" VariantCount="0">
                     <Tables>
                        <Row Properties="{TimeStamp}" Property0="11-May-2017 03:59 PM" TableHeading="Overview" TableType="0"/>
                        <Row Properties="{Stop Time, Maximum Number of Logs, Maximum Wall Clock, OutputTimes}" Property0="5400.0 second" Property1="Infinity" Property2="Infinity" Property3="[]" TableHeading="Simulation Time" TableType="0"/>
                        <Row Properties="{Solver, Absolute Tolerance Scaling, Absolute Tolerance Step Size, Absolute Tolerance, Relative Tolerance, Max Step}" Property0="ode15s (stiff/NDF)" Property1="true" Property2="[]" Property3="1.0E-6" Property4="0.001" Property5="[]" TableHeading="Solver Options" TableType="0"/>
                        <Row Properties="{Dimensional Analysis, Unit Conversion, Default Species Dimension}" Property0="true" Property1="false" Property2="concentration" TableHeading="Compile Options" TableType="0"/>
                        <Row IncludeRowNumbers="true" Properties="{Type, Name}" Property00="species" Property01="species" Property02="species" Property03="species" Property04="species" Property05="species" Property06="species" Property07="species" Property0Count="8" Property10="AdherenceSubstrate.ATC_Polarized" Property11="AdherenceSubstrate.ATC_Depolarized" Property12="AdherenceSubstrate.AdheredCellsPol" Property13="AdherenceSubstrate.AdheredCellsDepol" Property14="Tissue.TissueCellsPol" Property15="Tissue.TissueCellsDePol" Property16="Circulation.Polarized" Property17="Circulation.Depolarized" Property1Count="8" TableHeading="States Logged for this Task" TableType="1" Widths="{24,71}"/>
                     </Tables>
                  </Details>
                  <ExternalDataLabelInfo GroupVariable="" IndependentVariable="" LabelsCount="0" Name=""/>
               </Data>
               <Data DataSourcesToPlot0="Simulation Results" DataSourcesToPlotCount="1" ExternalDataName="" ExternalDataSourceName="" InputsToPlotCount="0" Name="Pol0Depol1" OpenAllFigures="false" OpenDocuments0="Summary" OpenDocumentsCount="1" OutputsToPlotCount="0" ParametersToPlot0="CellPolarityTissueExtravasation.AdherencePolarized.kf (parameter)" ParametersToPlot1="CellPolarityTissueExtravasation.AdherenceDepolarized.kf (parameter)" ParametersToPlot2="CellPolarityTissueExtravasation.TissueResidence.kfPolResidence (parameter)" ParametersToPlot3="CellPolarityTissueExtravasation.AttachmentPol.kfattachpol (parameter)" ParametersToPlot4="CellPolarityTissueExtravasation.AttachmentDepol.kfattachdepol (parameter)" ParametersToPlot5="CellPolarityTissueExtravasation.TissueResidenceDepol.kfDdepolResidence (parameter)" ParametersToPlotCount="6" ResponsesToPlotCount="0" StatesToPlot0="AdherenceSubstrate.ATC_Polarized (species)" StatesToPlot1="AdherenceSubstrate.ATC_Depolarized (species)" StatesToPlot2="AdherenceSubstrate.AdheredCellsPol (species)" StatesToPlot3="AdherenceSubstrate.AdheredCellsDepol (species)" StatesToPlot4="Tissue.TissueCells (species)" StatesToPlot5="Circulation.Polarized (species)" StatesToPlot6="Circulation.Depolarized (species)" StatesToPlotCount="7" SupportsDataViewing="true" TaskSpecificToPlotCount="0" TopNode="false" UniqueID="Task_Result_UniqueId_a2c49243_e824_47c3_8f10_175d603e6ea4">
                  <PlotList>
                     <Plot>
                        <Layer Name="SimResults">
                           <PlotTypeRow Active="true" LayerName="SimResults" Location="0" Name="Time">
                              <Argument Name="tobj" Value0="Simulation Results" ValueCount="1"/>
                              <Argument Name="y" Value0="&lt;all&gt;" ValueCount="1"/>
                              <Argument Name="plotStyle" Value0="one axes" ValueCount="1"/>
                              <Argument Name="axesStyle" ValueCount="0"/>
                           </PlotTypeRow>
                        </Layer>
                     </Plot>
                  </PlotList>
                  <Notes Notes=""/>
                  <ExternalDataLabelInfo GroupVariable="" IndependentVariable="" LabelsCount="0" Name=""/>
                  <ExportInfo>
                     <Row FieldName="DataObject" Label="Data object" Selected="false" Text="tobj" Type="9" VarName="tobj"/>
                  </ExportInfo>
                  <Details ExportTypes="{0,1,2,5}" ExternalDataName="" ExternalDataSourceName="" MatFileName="C:\Users\nash\AppData\Local\Temp\tp8532db61_c22d_4b84_9825_5cdb99c31e4b.mat" ModelName="CellPolarityTissueExtravasation" TaskCode="function data = runsimulation(modelobj, cs, variants)&#xA;% RUNSIMULATION simulate SimBiology model, modelobj using the&#xA;% variant object(s), variants. Variant object settings supercede&#xA;% model property-values.&#xA;&#xA;% Run simulation.&#xA;data = sbiosimulate(modelobj, cs, variants, []);&#xA;&#xA;&#xA;&#xA;" TaskNodeName="Simulation_1" Timestamp="04-May-2017 11:53 AM" Type="0" VariantCount="0">
                     <Tables>
                        <Row Properties="{TimeStamp}" Property0="04-May-2017 11:53 AM" TableHeading="Overview" TableType="0"/>
                        <Row Properties="{Stop Time, Maximum Number of Logs, Maximum Wall Clock, OutputTimes}" Property0="5400.0 second" Property1="Infinity" Property2="Infinity" Property3="[]" TableHeading="Simulation Time" TableType="0"/>
                        <Row Properties="{Solver, Absolute Tolerance Scaling, Absolute Tolerance Step Size, Absolute Tolerance, Relative Tolerance, Max Step}" Property0="ode15s (stiff/NDF)" Property1="true" Property2="[]" Property3="1.0E-6" Property4="0.001" Property5="[]" TableHeading="Solver Options" TableType="0"/>
                        <Row Properties="{Dimensional Analysis, Unit Conversion, Default Species Dimension}" Property0="true" Property1="false" Property2="concentration" TableHeading="Compile Options" TableType="0"/>
                        <Row IncludeRowNumbers="true" Properties="{Type, Name}" Property00="species" Property01="species" Property02="species" Property03="species" Property04="species" Property05="species" Property06="species" Property0Count="7" Property10="AdherenceSubstrate.ATC_Polarized" Property11="AdherenceSubstrate.ATC_Depolarized" Property12="AdherenceSubstrate.AdheredCellsPol" Property13="AdherenceSubstrate.AdheredCellsDepol" Property14="Tissue.TissueCells" Property15="Circulation.Polarized" Property16="Circulation.Depolarized" Property1Count="7" TableHeading="States Logged for this Task" TableType="1" Widths="{24,71}"/>
                     </Tables>
                  </Details>
                  <ExternalDataLabelInfo GroupVariable="" IndependentVariable="" LabelsCount="0" Name=""/>
               </Data>
               <Data DataSourcesToPlot0="Simulation Results" DataSourcesToPlotCount="1" ExternalDataName="" ExternalDataSourceName="" InputsToPlotCount="0" Name="Pol1Depol0" OpenAllFigures="false" OpenDocuments0="Summary" OpenDocumentsCount="1" OutputsToPlotCount="0" ParametersToPlot0="CellPolarityTissueExtravasation.AdherencePolarized.kf (parameter)" ParametersToPlot1="CellPolarityTissueExtravasation.AdherenceDepolarized.kf (parameter)" ParametersToPlot2="CellPolarityTissueExtravasation.TissueResidence.kfPolResidence (parameter)" ParametersToPlot3="CellPolarityTissueExtravasation.AttachmentPol.kfattachpol (parameter)" ParametersToPlot4="CellPolarityTissueExtravasation.AttachmentDepol.kfattachdepol (parameter)" ParametersToPlot5="CellPolarityTissueExtravasation.TissueResidenceDepol.kfDdepolResidence (parameter)" ParametersToPlotCount="6" ResponsesToPlotCount="0" StatesToPlot0="AdherenceSubstrate.ATC_Polarized (species)" StatesToPlot1="AdherenceSubstrate.ATC_Depolarized (species)" StatesToPlot2="AdherenceSubstrate.AdheredCellsPol (species)" StatesToPlot3="AdherenceSubstrate.AdheredCellsDepol (species)" StatesToPlot4="Tissue.TissueCells (species)" StatesToPlot5="Circulation.Polarized (species)" StatesToPlot6="Circulation.Depolarized (species)" StatesToPlotCount="7" SupportsDataViewing="true" TaskSpecificToPlotCount="0" TopNode="false" UniqueID="Task_Result_UniqueId_32bcfafe_3ea3_4a2f_9159_738e4aa239c3">
                  <PlotList>
                     <Plot>
                        <Layer Name="SimResults">
                           <PlotTypeRow Active="true" LayerName="SimResults" Location="0" Name="Time">
                              <Argument Name="tobj" Value0="Simulation Results" ValueCount="1"/>
                              <Argument Name="y" Value0="&lt;all&gt;" ValueCount="1"/>
                              <Argument Name="plotStyle" Value0="one axes" ValueCount="1"/>
                              <Argument Name="axesStyle" ValueCount="0"/>
                           </PlotTypeRow>
                        </Layer>
                     </Plot>
                  </PlotList>
                  <Notes Notes=""/>
                  <ExternalDataLabelInfo GroupVariable="" IndependentVariable="" LabelsCount="0" Name=""/>
                  <ExportInfo>
                     <Row FieldName="DataObject" Label="Data object" Selected="false" Text="tobj" Type="9" VarName="tobj"/>
                  </ExportInfo>
                  <Details ExportTypes="{0,1,2,5}" ExternalDataName="" ExternalDataSourceName="" MatFileName="C:\Users\nash\AppData\Local\Temp\tp998a14ac_3713_4a2a_bcbb_35e1d207abc2.mat" ModelName="CellPolarityTissueExtravasation" TaskCode="function data = runsimulation(modelobj, cs, variants)&#xA;% RUNSIMULATION simulate SimBiology model, modelobj using the&#xA;% variant object(s), variants. Variant object settings supercede&#xA;% model property-values.&#xA;&#xA;% Run simulation.&#xA;data = sbiosimulate(modelobj, cs, variants, []);&#xA;&#xA;&#xA;&#xA;" TaskNodeName="Simulation_1" Timestamp="04-May-2017 11:47 AM" Type="0" VariantCount="0">
                     <Tables>
                        <Row Properties="{TimeStamp}" Property0="04-May-2017 11:47 AM" TableHeading="Overview" TableType="0"/>
                        <Row Properties="{Stop Time, Maximum Number of Logs, Maximum Wall Clock, OutputTimes}" Property0="5400.0 second" Property1="Infinity" Property2="Infinity" Property3="[]" TableHeading="Simulation Time" TableType="0"/>
                        <Row Properties="{Solver, Absolute Tolerance Scaling, Absolute Tolerance Step Size, Absolute Tolerance, Relative Tolerance, Max Step}" Property0="ode15s (stiff/NDF)" Property1="true" Property2="[]" Property3="1.0E-6" Property4="0.001" Property5="[]" TableHeading="Solver Options" TableType="0"/>
                        <Row Properties="{Dimensional Analysis, Unit Conversion, Default Species Dimension}" Property0="true" Property1="false" Property2="concentration" TableHeading="Compile Options" TableType="0"/>
                        <Row IncludeRowNumbers="true" Properties="{Type, Name}" Property00="species" Property01="species" Property02="species" Property03="species" Property04="species" Property05="species" Property06="species" Property0Count="7" Property10="AdherenceSubstrate.ATC_Polarized" Property11="AdherenceSubstrate.ATC_Depolarized" Property12="AdherenceSubstrate.AdheredCellsPol" Property13="AdherenceSubstrate.AdheredCellsDepol" Property14="Tissue.TissueCells" Property15="Circulation.Polarized" Property16="Circulation.Depolarized" Property1Count="7" TableHeading="States Logged for this Task" TableType="1" Widths="{24,71}"/>
                     </Tables>
                  </Details>
                  <ExternalDataLabelInfo GroupVariable="" IndependentVariable="" LabelsCount="0" Name=""/>
               </Data>
            </Data>
            <SimulationViewer AxesLayout="0" CustomColumnNumber="2" CustomIsColumnBased="true" CustomRowNumber="2" DoseAxesLimitState="false" IsExplorerToolsShowing="true" IsLivePlotsShowing="true" IsTaskShowing="true" SimulateOnChange="true" SimulateOnDoseChange="true" TunableParameterMaxValue="20.0" TunableParameterMinValue="20.0" TunableParameterStepValue="20" UI_ConfigureRanges="true" UI_ModelDocument="" UI_ShowModelDocument="false" UI_Title="Explore Model" ViewerInitialized="true">
               <AxisPanel AxesColor="-1" AxesName="Plot 1" AxesType="line" Grid="true" GridColor="-1710619" LegendPosition="1" NumToPlot="5000" Overlay="false" PlotAll="false" Rulers="true" ShowLegend="true" XDirection="false" XLimMode="auto" XLinear="true" XRulerMax="0.0" XRulerMin="0.0" YDirection="false" YLimMode="auto" YLinear="true" YRulerMax="0.0" YRulerMin="0.0">
                  <Line Description="" IsValid="true" LineColor="-16747843" LineStyle="1" LineWidth="1.0" Marker="none" MarkerEdgeColor="-16777216" MarkerFaceColor="none" MarkerInterval="1" MarkerSize="4.0" Name="ATC_Polarized" PartiallyQualifiedName="AdherenceSubstrate.ATC_Polarized" Plot="true" Type="State"/>
                  <Line Description="" IsValid="true" LineColor="-2534631" LineStyle="1" LineWidth="1.0" Marker="none" MarkerEdgeColor="-16777216" MarkerFaceColor="none" MarkerInterval="1" MarkerSize="4.0" Name="ATC_Depolarized" PartiallyQualifiedName="AdherenceSubstrate.ATC_Depolarized" Plot="true" Type="State"/>
                  <Line Description="" IsValid="true" LineColor="-1199840" LineStyle="1" LineWidth="1.0" Marker="none" MarkerEdgeColor="-16777216" MarkerFaceColor="none" MarkerInterval="1" MarkerSize="4.0" Name="AdheredCellsPol" PartiallyQualifiedName="AdherenceSubstrate.AdheredCellsPol" Plot="true" Type="State"/>
                  <Line Description="" IsValid="true" LineColor="-8507506" LineStyle="1" LineWidth="1.0" Marker="none" MarkerEdgeColor="-16777216" MarkerFaceColor="none" MarkerInterval="1" MarkerSize="4.0" Name="AdheredCellsDepol" PartiallyQualifiedName="AdherenceSubstrate.AdheredCellsDepol" Plot="true" Type="State"/>
                  <Line Description="" IsValid="true" LineColor="-8934352" LineStyle="1" LineWidth="1.0" Marker="none" MarkerEdgeColor="-16777216" MarkerFaceColor="none" MarkerInterval="1" MarkerSize="4.0" Name="TissueCellsPol" PartiallyQualifiedName="Tissue.TissueCellsPol" Plot="true" Type="State"/>
                  <Line Description="" IsValid="true" LineColor="-11682066" LineStyle="1" LineWidth="1.0" Marker="none" MarkerEdgeColor="-16777216" MarkerFaceColor="none" MarkerInterval="1" MarkerSize="4.0" Name="Polarized" PartiallyQualifiedName="Circulation.Polarized" Plot="true" Type="State"/>
                  <Line Description="" IsValid="true" LineColor="-6155217" LineStyle="1" LineWidth="1.0" Marker="none" MarkerEdgeColor="-16777216" MarkerFaceColor="none" MarkerInterval="1" MarkerSize="4.0" Name="Depolarized" PartiallyQualifiedName="Circulation.Depolarized" Plot="true" Type="State"/>
               </AxisPanel>
               <TunableParameter Explore="false" MaxValue="1.0" MinValue="0.0" Name="kfDdepolResidence" PQN="TissueResidenceDepol.kfDdepolResidence" Value="0.0"/>
               <AdjustStopTime ApplyValue="true" Units="second" Value="10.0"/>
            </SimulationViewer>
         </Task>
         <Task Accelerate="false" Category="Simulation" CategoryName="Simulation" Count="11" Description="" ModelIndex="0" Name="Simulation" SaveName="Simulation" TaskName="task7">
            <Plot GeneratePlotsAfterRun="false">
               <Plots>
                  <Settings Active="true" LayerName="SimResults" Location="0" Name="Time">
                     <Argument Name="tobj" Value0="Simulation Results" ValueCount="1"/>
                     <Argument Name="y" Value0="&lt;all&gt;" ValueCount="1"/>
                     <Argument Name="plotStyle" Value0="one axes" ValueCount="1"/>
                     <Argument Name="axesStyle" ValueCount="0"/>
                  </Settings>
               </Plots>
            </Plot>
            <StopTime TaskSpecific="false" TaskTime="10.0" TaskUnits=""/>
            <StatesToLog TaskSpecific="false"/>
            <VariantsToApply/>
            <DosesToApply/>
            <Data Category="Simulation" UniqueName="task7">
               <Data DataSourcesToPlot0="Simulation Results" DataSourcesToPlotCount="1" ExternalDataName="" ExternalDataSourceName="" InputsToPlotCount="0" Name="current" OpenAllFigures="false" OpenDocuments0="Summary" OpenDocumentsCount="1" OutputsToPlotCount="0" ParametersToPlot0="CellPolarityTissueExtravasation.AdherencePolarized.kf (parameter)" ParametersToPlot1="CellPolarityTissueExtravasation.AdherenceDepolarized.kf (parameter)" ParametersToPlot2="CellPolarityTissueExtravasation.TissueResidence.kfPolResidence (parameter)" ParametersToPlot3="CellPolarityTissueExtravasation.AttachmentPol.kfattachpol (parameter)" ParametersToPlot4="CellPolarityTissueExtravasation.AttachmentPol.kfdetachpol (parameter)" ParametersToPlot5="CellPolarityTissueExtravasation.AttachmentDepol.kfattachdepol (parameter)" ParametersToPlot6="CellPolarityTissueExtravasation.AttachmentDepol.krdetachdepol (parameter)" ParametersToPlot7="CellPolarityTissueExtravasation.TissueResidenceDepol.kfDdepolResidence (parameter)" ParametersToPlotCount="8" ResponsesToPlotCount="0" StatesToPlot0="AdherenceSubstrate.ATC_Polarized (species)" StatesToPlot1="AdherenceSubstrate.ATC_Depolarized (species)" StatesToPlot2="AdherenceSubstrate.AdheredCellsPol (species)" StatesToPlot3="AdherenceSubstrate.AdheredCellsDepol (species)" StatesToPlot4="Tissue.TissueCellsPol (species)" StatesToPlot5="Tissue.TissueCellsDePol (species)" StatesToPlot6="Circulation.Polarized (species)" StatesToPlot7="Circulation.Depolarized (species)" StatesToPlotCount="8" SupportsDataViewing="true" TaskSpecificToPlotCount="0" TopNode="true" UniqueID="Task_Result_UniqueId_97a20abd_ddce_4c27_971c_cf6e0da20de1">
                  <PlotList>
                     <Plot>
                        <Layer Name="SimResults">
                           <PlotTypeRow Active="true" LayerName="SimResults" Location="0" Name="Time">
                              <Argument Name="tobj" Value0="Simulation Results" ValueCount="1"/>
                              <Argument Name="y" Value0="&lt;all&gt;" ValueCount="1"/>
                              <Argument Name="plotStyle" Value0="one axes" ValueCount="1"/>
                              <Argument Name="axesStyle" ValueCount="0"/>
                           </PlotTypeRow>
                        </Layer>
                     </Plot>
                  </PlotList>
                  <Notes Notes=""/>
                  <ExternalDataLabelInfo GroupVariable="" IndependentVariable="" LabelsCount="0" Name=""/>
                  <ExportInfo>
                     <Row FieldName="DataObject" Label="Data object" Selected="false" Text="tobj" Type="9" VarName="tobj"/>
                  </ExportInfo>
                  <Details ExportTypes="{0,1,2,5}" ExternalDataName="" ExternalDataSourceName="" MatFileName="C:\Users\nash\AppData\Local\Temp\tpda9d7fa4_aca7_4621_8745_ec2a02359d2a.mat" ModelName="CellPolarityTissueExtravasation" TaskCode="function data = runsimulation(modelobj, cs, variants)&#xA;% RUNSIMULATION simulate SimBiology model, modelobj using the&#xA;% variant object(s), variants. Variant object settings supercede&#xA;% model property-values.&#xA;&#xA;% Run simulation.&#xA;data = sbiosimulate(modelobj, cs, variants, []);&#xA;&#xA;&#xA;&#xA;" TaskNodeName="Simulation" Timestamp="11-May-2017 03:59 PM" Type="0" VariantCount="0">
                     <Tables>
                        <Row Properties="{TimeStamp}" Property0="11-May-2017 03:59 PM" TableHeading="Overview" TableType="0"/>
                        <Row Properties="{Stop Time, Maximum Number of Logs, Maximum Wall Clock, OutputTimes}" Property0="5400.0 second" Property1="Infinity" Property2="Infinity" Property3="[]" TableHeading="Simulation Time" TableType="0"/>
                        <Row Properties="{Solver, Absolute Tolerance Scaling, Absolute Tolerance Step Size, Absolute Tolerance, Relative Tolerance, Max Step}" Property0="ode15s (stiff/NDF)" Property1="true" Property2="[]" Property3="1.0E-6" Property4="0.001" Property5="[]" TableHeading="Solver Options" TableType="0"/>
                        <Row Properties="{Dimensional Analysis, Unit Conversion, Default Species Dimension}" Property0="true" Property1="false" Property2="concentration" TableHeading="Compile Options" TableType="0"/>
                        <Row IncludeRowNumbers="true" Properties="{Type, Name}" Property00="species" Property01="species" Property02="species" Property03="species" Property04="species" Property05="species" Property06="species" Property07="species" Property0Count="8" Property10="AdherenceSubstrate.ATC_Polarized" Property11="AdherenceSubstrate.ATC_Depolarized" Property12="AdherenceSubstrate.AdheredCellsPol" Property13="AdherenceSubstrate.AdheredCellsDepol" Property14="Tissue.TissueCellsPol" Property15="Tissue.TissueCellsDePol" Property16="Circulation.Polarized" Property17="Circulation.Depolarized" Property1Count="8" TableHeading="States Logged for this Task" TableType="1" Widths="{24,71}"/>
                     </Tables>
                  </Details>
                  <ExternalDataLabelInfo GroupVariable="" IndependentVariable="" LabelsCount="0" Name=""/>
               </Data>
            </Data>
            <SimulationViewer AxesLayout="0" CustomColumnNumber="2" CustomIsColumnBased="true" CustomRowNumber="2" DoseAxesLimitState="false" IsExplorerToolsShowing="true" IsLivePlotsShowing="true" IsTaskShowing="true" SimulateOnChange="true" SimulateOnDoseChange="true" TunableParameterMaxValue="20.0" TunableParameterMinValue="20.0" TunableParameterStepValue="20" UI_ConfigureRanges="true" UI_ModelDocument="" UI_ShowModelDocument="false" UI_Title="Explore Model" ViewerInitialized="true">
               <AxisPanel AxesColor="-1" AxesName="Plot 1" AxesType="line" Grid="true" GridColor="-1710619" LegendPosition="1" NumToPlot="5000" Overlay="false" PlotAll="false" Rulers="true" ShowLegend="true" XDirection="false" XLimMode="auto" XLinear="true" XRulerMax="0.0" XRulerMin="0.0" YDirection="false" YLimMode="auto" YLinear="true" YRulerMax="0.0" YRulerMin="0.0">
                  <Line Description="" IsValid="true" LineColor="-16747843" LineStyle="1" LineWidth="1.0" Marker="none" MarkerEdgeColor="-16777216" MarkerFaceColor="none" MarkerInterval="1" MarkerSize="4.0" Name="ATC_Polarized" PartiallyQualifiedName="AdherenceSubstrate.ATC_Polarized" Plot="true" Type="State"/>
                  <Line Description="" IsValid="true" LineColor="-2534631" LineStyle="1" LineWidth="1.0" Marker="none" MarkerEdgeColor="-16777216" MarkerFaceColor="none" MarkerInterval="1" MarkerSize="4.0" Name="ATC_Depolarized" PartiallyQualifiedName="AdherenceSubstrate.ATC_Depolarized" Plot="true" Type="State"/>
                  <Line Description="" IsValid="true" LineColor="-1199840" LineStyle="1" LineWidth="1.0" Marker="none" MarkerEdgeColor="-16777216" MarkerFaceColor="none" MarkerInterval="1" MarkerSize="4.0" Name="AdheredCellsPol" PartiallyQualifiedName="AdherenceSubstrate.AdheredCellsPol" Plot="true" Type="State"/>
                  <Line Description="" IsValid="true" LineColor="-8507506" LineStyle="1" LineWidth="1.0" Marker="none" MarkerEdgeColor="-16777216" MarkerFaceColor="none" MarkerInterval="1" MarkerSize="4.0" Name="AdheredCellsDepol" PartiallyQualifiedName="AdherenceSubstrate.AdheredCellsDepol" Plot="true" Type="State"/>
                  <Line Description="" IsValid="true" LineColor="-8934352" LineStyle="1" LineWidth="1.0" Marker="none" MarkerEdgeColor="-16777216" MarkerFaceColor="none" MarkerInterval="1" MarkerSize="4.0" Name="TissueCellsPol" PartiallyQualifiedName="Tissue.TissueCellsPol" Plot="true" Type="State"/>
                  <Line Description="" IsValid="true" LineColor="-11682066" LineStyle="1" LineWidth="1.0" Marker="none" MarkerEdgeColor="-16777216" MarkerFaceColor="none" MarkerInterval="1" MarkerSize="4.0" Name="TissueCellsDePol" PartiallyQualifiedName="Tissue.TissueCellsDePol" Plot="true" Type="State"/>
                  <Line Description="" IsValid="true" LineColor="-6155217" LineStyle="1" LineWidth="1.0" Marker="none" MarkerEdgeColor="-16777216" MarkerFaceColor="none" MarkerInterval="1" MarkerSize="4.0" Name="Polarized" PartiallyQualifiedName="Circulation.Polarized" Plot="true" Type="State"/>
                  <Line Description="" IsValid="true" LineColor="-16747843" LineStyle="1" LineWidth="1.0" Marker="none" MarkerEdgeColor="-16777216" MarkerFaceColor="none" MarkerInterval="1" MarkerSize="4.0" Name="Depolarized" PartiallyQualifiedName="Circulation.Depolarized" Plot="true" Type="State"/>
               </AxisPanel>
               <TunableParameter Explore="false" MaxValue="1.0" MinValue="0.0" Name="Polarized" PQN="Circulation.Polarized" Value="0.0"/>
               <TunableParameter Explore="false" MaxValue="1.0" MinValue="0.0" Name="Depolarized" PQN="Circulation.Depolarized" Value="1.0"/>
               <AdjustStopTime ApplyValue="true" Units="second" Value="10.0"/>
            </SimulationViewer>
         </Task>
         <Task Accelerate="false" Category="Scan" CategoryName="Scan" Count="11" Description="" ModelIndex="0" Name="Scan" SaveName="Scan" TaskName="task8">
            <Plot GeneratePlotsAfterRun="true">
               <Plots>
                  <Settings Active="true" LayerName="SimResults" Location="0" Name="Time">
                     <Argument Name="tobj" Value0="Simulation Results" ValueCount="1"/>
                     <Argument Name="y" Value0="Tissue.TissueCellsPol" Value1="Tissue.TissueCellsDePol" ValueCount="2"/>
                     <Argument Name="plotStyle" Value0="trellis" ValueCount="1"/>
                     <Argument Name="axesStyle" ValueCount="0"/>
                  </Settings>
                  <Settings Active="false" LayerName="SimResults" Location="0" Name="Time">
                     <Argument Name="tobj" Value0="Simulation Results" ValueCount="1"/>
                     <Argument Name="y" Value0="&lt;all&gt;" ValueCount="1"/>
                     <Argument Name="plotStyle" Value0="one axes" ValueCount="1"/>
                     <Argument Name="axesStyle" ValueCount="0"/>
                  </Settings>
               </Plots>
            </Plot>
            <StopTime TaskSpecific="false" TaskTime="10.0" TaskUnits=""/>
            <StatesToLog TaskSpecific="false"/>
            <VariantsToApply/>
            <DosesToApply/>
            <ScanTable CoVary="false" CovarianceMatrixCode="" CovarianceMatrixValid="true" Distributed="false" NumberOfIterations_MonteCarlo="4" TypeOfScan="user defined values">
               <Row DependencyNames0="TissueResidence.kfPolResidence" DependencyNamesCount="1" DependencyProperties0="" DependencyPropertiesCount="1" DependencyValues0="1" DependencyValuesCount="1" DoseProperty="Amount" IndividualValue="" Iterations="10" LastSelectedOption="6" Linear="true" Max="1e-3" Min="0" Name="TissueResidence.kfPolResidence" NumSteps="10" Run="true" Undefined="false" Value="6.197600000000002E-4" ValuesToScan="linspace(0, 1e-3, 10)"/>
               <Row DependencyNames0="TissueResidenceDepol.kfDdepolResidence" DependencyNamesCount="1" DependencyProperties0="" DependencyPropertiesCount="1" DependencyValues0="1" DependencyValuesCount="1" DoseProperty="Amount" IndividualValue="" Iterations="10" LastSelectedOption="6" Linear="true" Max="1e-3" Min="0" Name="TissueResidenceDepol.kfDdepolResidence" NumSteps="10" Run="true" Undefined="false" Value="5.0E-4" ValuesToScan="linspace(0, 1e-3, 10)"/>
               <Row DoseProperty="Amount" IndividualValue="" Iterations="0" LastSelectedOption="6" Linear="true" Max="10" Min="0" Name="Double click to enter name or drag from the Component Palette" NumSteps="10" Run="true" Undefined="true" Value="0.0" ValuesToScan=""/>
            </ScanTable>
            <Data Category="Scan" UniqueName="task8">
               <Data DataSourcesToPlot0="Simulation Results" DataSourcesToPlotCount="1" ExternalDataName="" ExternalDataSourceName="" InputsToPlotCount="0" Name="current" OpenAllFigures="false" OpenDocuments0="Summary" OpenDocumentsCount="1" OutputsToPlotCount="0" ParametersToPlot0="CellPolarityTissueExtravasation.AdherencePolarized.kf (parameter)" ParametersToPlot1="CellPolarityTissueExtravasation.AdherenceDepolarized.kf (parameter)" ParametersToPlot2="CellPolarityTissueExtravasation.TissueResidence.kfPolResidence (parameter)" ParametersToPlot3="CellPolarityTissueExtravasation.AttachmentPol.kfattachpol (parameter)" ParametersToPlot4="CellPolarityTissueExtravasation.AttachmentDepol.kfattachdepol (parameter)" ParametersToPlot5="CellPolarityTissueExtravasation.TissueResidenceDepol.kfDdepolResidence (parameter)" ParametersToPlotCount="6" ResponsesToPlotCount="0" StatesToPlot0="AdherenceSubstrate.ATC_Polarized (species)" StatesToPlot1="AdherenceSubstrate.ATC_Depolarized (species)" StatesToPlot2="AdherenceSubstrate.AdheredCellsPol (species)" StatesToPlot3="AdherenceSubstrate.AdheredCellsDepol (species)" StatesToPlot4="Tissue.TissueCellsPol (species)" StatesToPlot5="Tissue.TissueCellsDePol (species)" StatesToPlot6="Circulation.Polarized (species)" StatesToPlot7="Circulation.Depolarized (species)" StatesToPlotCount="8" SupportsDataViewing="true" TaskSpecificToPlotCount="0" TopNode="true" UniqueID="Task_Result_UniqueId_c95cd195_9dc2_435f_8d00_3d2fb3729796">
                  <PlotList>
                     <Plot>
                        <Layer Name="SimResults">
                           <PlotTypeRow Active="true" LayerName="SimResults" Location="0" Name="Time">
                              <Argument Name="tobj" Value0="Simulation Results" ValueCount="1"/>
                              <Argument Name="y" Value0="Tissue.TissueCellsPol" Value1="Tissue.TissueCellsDePol" ValueCount="2"/>
                              <Argument Name="plotStyle" Value0="trellis" ValueCount="1"/>
                              <Argument Name="axesStyle" ValueCount="0"/>
                           </PlotTypeRow>
                        </Layer>
                     </Plot>
                  </PlotList>
                  <Notes Notes=""/>
                  <ExternalDataLabelInfo GroupVariable="" IndependentVariable="" LabelsCount="0" Name=""/>
                  <ExportInfo>
                     <Row FieldName="DataObject" Label="Data object" Selected="true" Text="tobj" Type="9" VarName="tobj"/>
                     <Row FieldName="Values" Label="Values" Selected="true" Text="values" Type="9" VarName="values"/>
                     <Row FieldName="ScanNames" Label="ScanNames" Selected="true" Text="scanNames" Type="9" VarName="scanNames"/>
                  </ExportInfo>
                  <Details ExportTypes="{0,1,2,5}" ExternalDataName="" ExternalDataSourceName="" MatFileName="C:\Users\nash\AppData\Local\Temp\tp3a9793ee_f22a_44ca_b705_af2849cc0547.mat" ModelName="CellPolarityTissueExtravasation" TaskCode="function [data, values, scanNames] = runscan(modelobj, cs)&#xA;% RUNSCAN run a scan over parameter, species or compartment values. &#xA;% For each scan iteration, simulate the SimBiology model, modelobj.&#xA;&#xA;% Assign values for scan.&#xA;p1_kfPolResidence_Values = linspace(0, 1e-3, 10);&#xA;p2_kfDdepolResidence_Values = linspace(0, 1e-3, 10);&#xA;&#xA;% Initialize variant used by the scan.&#xA;scanVariant = sbiovariant('scanVariant','Tag','scanVariant');&#xA;&#xA;% Initialize output.&#xA;data = [];&#xA;&#xA;% Run scan.&#xA;for k1 = 1:length(p1_kfPolResidence_Values)&#xA;    for k2 = 1:length(p2_kfDdepolResidence_Values)&#xA;        % Set the variant's content (this removes the Content that was there in the previous run.)&#xA;        set(scanVariant, 'Content', {'parameter', 'TissueResidence.kfPolResidence', 'Value', p1_kfPolResidence_Values(k1)});&#xA;&#xA;        % Append content to the variant.&#xA;        addcontent(scanVariant, {'parameter', 'TissueResidenceDepol.kfDdepolResidence', 'Value', p2_kfDdepolResidence_Values(k2)});&#xA;&#xA;        % Simulate the model.&#xA;        temp = sbiosimulate(modelobj, cs, scanVariant, []);&#xA;&#xA;        % Concatenate the output.&#xA;        if isempty(data)&#xA;            data = temp;&#xA;        else&#xA;            data = [data;temp]; %#ok&lt;AGROW&gt;&#xA;        end&#xA;    end&#xA;end&#xA;&#xA;% Define the values that were scanned.&#xA;values    = {p1_kfPolResidence_Values, p2_kfDdepolResidence_Values};&#xA;scanNames = {'TissueResidence.kfPolResidence','TissueResidenceDepol.kfDdepolResidence'};&#xA;&#xA;&#xA;" TaskNodeName="Scan" Timestamp="10-May-2017 07:26 PM" Type="0" VariantCount="0">
                     <Tables>
                        <Row Properties="{TimeStamp}" Property0="10-May-2017 07:26 PM" TableHeading="Overview" TableType="0"/>
                        <Row Properties="{Stop Time, Maximum Number of Logs, Maximum Wall Clock, OutputTimes}" Property0="5400.0 second" Property1="Infinity" Property2="Infinity" Property3="[]" TableHeading="Simulation Time" TableType="0"/>
                        <Row Properties="{Solver, Absolute Tolerance Scaling, Absolute Tolerance Step Size, Absolute Tolerance, Relative Tolerance, Max Step}" Property0="ode15s (stiff/NDF)" Property1="true" Property2="[]" Property3="1.0E-6" Property4="0.001" Property5="[]" TableHeading="Solver Options" TableType="0"/>
                        <Row Properties="{Dimensional Analysis, Unit Conversion, Default Species Dimension}" Property0="true" Property1="false" Property2="concentration" TableHeading="Compile Options" TableType="0"/>
                        <Row IncludeRowNumbers="true" Properties="{Type, Name}" Property00="species" Property01="species" Property02="species" Property03="species" Property04="species" Property05="species" Property06="species" Property07="species" Property0Count="8" Property10="AdherenceSubstrate.ATC_Polarized" Property11="AdherenceSubstrate.ATC_Depolarized" Property12="AdherenceSubstrate.AdheredCellsPol" Property13="AdherenceSubstrate.AdheredCellsDepol" Property14="Tissue.TissueCellsPol" Property15="Tissue.TissueCellsDePol" Property16="Circulation.Polarized" Property17="Circulation.Depolarized" Property1Count="8" TableHeading="States Logged for this Task" TableType="1" Widths="{24,71}"/>
                        <Row IncludeRowNumbers="true" Properties="{Type, Name, Values}" Property00="parameter" Property01="parameter" Property0Count="2" Property10="TissueResidence.kfPolResidence" Property11="TissueResidenceDepol.kfDdepolResidence" Property1Count="2" Property20="linspace(0, 1e-3, 10)" Property21="linspace(0, 1e-3, 10)" Property2Count="2" TableHeading="Scan Settings" TableType="1" Widths="{18,34,43}"/>
                     </Tables>
                  </Details>
                  <ExternalDataLabelInfo GroupVariable="" IndependentVariable="" LabelsCount="0" Name=""/>
               </Data>
            </Data>
            <SimulationViewer AxesLayout="0" CustomColumnNumber="2" CustomIsColumnBased="true" CustomRowNumber="2" DoseAxesLimitState="false" IsExplorerToolsShowing="true" IsLivePlotsShowing="true" IsTaskShowing="true" SimulateOnChange="true" SimulateOnDoseChange="true" TunableParameterMaxValue="20.0" TunableParameterMinValue="20.0" TunableParameterStepValue="20" UI_ConfigureRanges="true" UI_ModelDocument="" UI_ShowModelDocument="false" UI_Title="Explore Model" ViewerInitialized="true">
               <AxisPanel AxesColor="-1" AxesName="Plot 1" AxesType="line" Grid="true" GridColor="-1710619" LegendPosition="1" NumToPlot="5000" Overlay="false" PlotAll="false" Rulers="true" ShowLegend="true" XDirection="false" XLimMode="auto" XLinear="true" XRulerMax="0.0" XRulerMin="0.0" YDirection="false" YLimMode="auto" YLinear="true" YRulerMax="0.0" YRulerMin="0.0">
                  <Line Description="AdherenceSubstrate.ATC_Polarized (species)" IsValid="true" LineColor="-16747843" LineStyle="1" LineWidth="1.0" Marker="none" MarkerEdgeColor="-16777216" MarkerFaceColor="none" MarkerInterval="1" MarkerSize="4.0" Name="ATC_Polarized" PartiallyQualifiedName="AdherenceSubstrate.ATC_Polarized" Plot="true" Type="State"/>
                  <Line Description="AdherenceSubstrate.ATC_Depolarized (species)" IsValid="true" LineColor="-2534631" LineStyle="1" LineWidth="1.0" Marker="none" MarkerEdgeColor="-16777216" MarkerFaceColor="none" MarkerInterval="1" MarkerSize="4.0" Name="ATC_Depolarized" PartiallyQualifiedName="AdherenceSubstrate.ATC_Depolarized" Plot="true" Type="State"/>
                  <Line Description="AdherenceSubstrate.AdheredCellsPol (species)" IsValid="true" LineColor="-1199840" LineStyle="1" LineWidth="1.0" Marker="none" MarkerEdgeColor="-16777216" MarkerFaceColor="none" MarkerInterval="1" MarkerSize="4.0" Name="AdheredCellsPol" PartiallyQualifiedName="AdherenceSubstrate.AdheredCellsPol" Plot="true" Type="State"/>
                  <Line Description="AdherenceSubstrate.AdheredCellsDepol (species)" IsValid="true" LineColor="-8507506" LineStyle="1" LineWidth="1.0" Marker="none" MarkerEdgeColor="-16777216" MarkerFaceColor="none" MarkerInterval="1" MarkerSize="4.0" Name="AdheredCellsDepol" PartiallyQualifiedName="AdherenceSubstrate.AdheredCellsDepol" Plot="true" Type="State"/>
                  <Line Description="Tissue.TissueCellsPol (species)" IsValid="true" LineColor="-8934352" LineStyle="1" LineWidth="1.0" Marker="none" MarkerEdgeColor="-16777216" MarkerFaceColor="none" MarkerInterval="1" MarkerSize="4.0" Name="TissueCellsPol" PartiallyQualifiedName="Tissue.TissueCellsPol" Plot="true" Type="State"/>
                  <Line Description="Tissue.TissueCellsDePol (species)" IsValid="true" LineColor="-11682066" LineStyle="1" LineWidth="1.0" Marker="none" MarkerEdgeColor="-16777216" MarkerFaceColor="none" MarkerInterval="1" MarkerSize="4.0" Name="TissueCellsDePol" PartiallyQualifiedName="Tissue.TissueCellsDePol" Plot="true" Type="State"/>
                  <Line Description="Circulation.Polarized (species)" IsValid="true" LineColor="-6155217" LineStyle="1" LineWidth="1.0" Marker="none" MarkerEdgeColor="-16777216" MarkerFaceColor="none" MarkerInterval="1" MarkerSize="4.0" Name="Polarized" PartiallyQualifiedName="Circulation.Polarized" Plot="true" Type="State"/>
                  <Line Description="Circulation.Depolarized (species)" IsValid="true" LineColor="-16747843" LineStyle="1" LineWidth="1.0" Marker="none" MarkerEdgeColor="-16777216" MarkerFaceColor="none" MarkerInterval="1" MarkerSize="4.0" Name="Depolarized" PartiallyQualifiedName="Circulation.Depolarized" Plot="true" Type="State"/>
               </AxisPanel>
               <AxisPanel AxesColor="-1" AxesName="Plot 2" AxesType="scan" Grid="true" GridColor="-1710619" LegendPosition="1" NumToPlot="5000" PlotAll="false" Rulers="true" ScanVariable="TissueResidence.kfPolResidence" ShowLegend="true" XDirection="false" XLimMode="auto" XLinear="true" XRulerMax="0.0" XRulerMin="0.0" YDirection="false" YLimMode="auto" YLinear="true" YRulerMax="0.0" YRulerMin="0.0">
                  <Line Description="[time, stateData] = selectbyname(simdata, 'AdherenceSubstrate.ATC_Polarized');&#xA;out = max(stateData);" Expression="[time, stateData] = selectbyname(simdata, 'AdherenceSubstrate.ATC_Polarized');&#xA;out = max(stateData);" IsValid="true" LineColor="-16777216" LineStyle="0" LineWidth="1.0" Marker="o" MarkerEdgeColor="-16776961" MarkerFaceColor="-1" MarkerInterval="1" MarkerSize="4.0" Message="" Name="max(AdherenceSubstrate.ATC_Polarized)" Plot="true" Priority="1" Type="ScanMath"/>
               </AxisPanel>
               <AdjustStopTime ApplyValue="true" Units="second" Value="10.0"/>
            </SimulationViewer>
         </Task>
         <Task Accelerate="false" Category="Scan" CategoryName="Scan" Count="11" Description="" ModelIndex="0" Name="Scan_1" SaveName="Scan" TaskName="task9">
            <Plot GeneratePlotsAfterRun="true">
               <Plots>
                  <Settings Active="true" LayerName="SimResults" Location="0" Name="Time">
                     <Argument Name="tobj" Value0="Simulation Results" ValueCount="1"/>
                     <Argument Name="y" Value0="Tissue.TissueCellsPol" Value1="Tissue.TissueCellsDePol" ValueCount="2"/>
                     <Argument Name="plotStyle" Value0="trellis" ValueCount="1"/>
                     <Argument Name="axesStyle" ValueCount="0"/>
                  </Settings>
                  <Settings Active="false" LayerName="SimResults" Location="0" Name="Time">
                     <Argument Name="tobj" Value0="Simulation Results" ValueCount="1"/>
                     <Argument Name="y" Value0="&lt;all&gt;" ValueCount="1"/>
                     <Argument Name="plotStyle" Value0="one axes" ValueCount="1"/>
                     <Argument Name="axesStyle" ValueCount="0"/>
                  </Settings>
               </Plots>
            </Plot>
            <StopTime TaskSpecific="false" TaskTime="10.0" TaskUnits=""/>
            <StatesToLog TaskSpecific="false"/>
            <VariantsToApply/>
            <DosesToApply/>
            <ScanTable CoVary="false" CovarianceMatrixCode="" CovarianceMatrixValid="true" Distributed="false" NumberOfIterations_MonteCarlo="4" TypeOfScan="user defined values">
               <Row DependencyNames0="AttachmentPol.kfdetachpol" DependencyNamesCount="1" DependencyProperties0="" DependencyPropertiesCount="1" DependencyValues0="1" DependencyValuesCount="1" DoseProperty="Amount" IndividualValue="" Iterations="10" LastSelectedOption="6" Linear="true" Max="1" Min="0" Name="AttachmentPol.kfdetachpol" NumSteps="10" Run="true" Undefined="false" Value="1.0" ValuesToScan="linspace(0, 1, 10)"/>
               <Row DependencyNames0="AttachmentDepol.krdetachdepol" DependencyNamesCount="1" DependencyProperties0="" DependencyPropertiesCount="1" DependencyValues0="1" DependencyValuesCount="1" DoseProperty="Amount" IndividualValue="" Iterations="10" LastSelectedOption="6" Linear="true" Max="1" Min="0" Name="AttachmentDepol.krdetachdepol" NumSteps="10" Run="true" Undefined="false" Value="1.0" ValuesToScan="linspace(0, 1, 10)"/>
               <Row DoseProperty="Amount" IndividualValue="" Iterations="0" LastSelectedOption="6" Linear="true" Max="10" Min="0" Name="Double click to enter name or drag from the Component Palette" NumSteps="10" Run="true" Undefined="true" Value="0.0" ValuesToScan=""/>
            </ScanTable>
            <Data Category="Scan" UniqueName="task9">
               <Data DataSourcesToPlot0="Simulation Results" DataSourcesToPlotCount="1" ExternalDataName="" ExternalDataSourceName="" InputsToPlotCount="0" Name="current" OpenAllFigures="false" OpenDocuments0="Summary" OpenDocumentsCount="1" OutputsToPlotCount="0" ParametersToPlot0="CellPolarityTissueExtravasation.AdherencePolarized.kf (parameter)" ParametersToPlot1="CellPolarityTissueExtravasation.AdherenceDepolarized.kf (parameter)" ParametersToPlot2="CellPolarityTissueExtravasation.TissueResidence.kfPolResidence (parameter)" ParametersToPlot3="CellPolarityTissueExtravasation.AttachmentPol.kfattachpol (parameter)" ParametersToPlot4="CellPolarityTissueExtravasation.AttachmentPol.kfdetachpol (parameter)" ParametersToPlot5="CellPolarityTissueExtravasation.AttachmentDepol.kfattachdepol (parameter)" ParametersToPlot6="CellPolarityTissueExtravasation.AttachmentDepol.krdetachdepol (parameter)" ParametersToPlot7="CellPolarityTissueExtravasation.TissueResidenceDepol.kfDdepolResidence (parameter)" ParametersToPlotCount="8" ResponsesToPlotCount="0" StatesToPlot0="AdherenceSubstrate.ATC_Polarized (species)" StatesToPlot1="AdherenceSubstrate.ATC_Depolarized (species)" StatesToPlot2="AdherenceSubstrate.AdheredCellsPol (species)" StatesToPlot3="AdherenceSubstrate.AdheredCellsDepol (species)" StatesToPlot4="Tissue.TissueCellsPol (species)" StatesToPlot5="Tissue.TissueCellsDePol (species)" StatesToPlot6="Circulation.Polarized (species)" StatesToPlot7="Circulation.Depolarized (species)" StatesToPlotCount="8" SupportsDataViewing="true" TaskSpecificToPlotCount="0" TopNode="true" UniqueID="Task_Result_UniqueId_63b4e3ce_019e_4a22_8a0c_7d667b574d57">
                  <PlotList>
                     <Plot>
                        <Layer Name="SimResults">
                           <PlotTypeRow Active="true" LayerName="SimResults" Location="0" Name="Time">
                              <Argument Name="tobj" Value0="Simulation Results" ValueCount="1"/>
                              <Argument Name="y" Value0="Tissue.TissueCellsPol" Value1="Tissue.TissueCellsDePol" ValueCount="2"/>
                              <Argument Name="plotStyle" Value0="trellis" ValueCount="1"/>
                              <Argument Name="axesStyle" ValueCount="0"/>
                           </PlotTypeRow>
                        </Layer>
                     </Plot>
                  </PlotList>
                  <Notes Notes=""/>
                  <ExternalDataLabelInfo GroupVariable="" IndependentVariable="" LabelsCount="0" Name=""/>
                  <ExportInfo>
                     <Row FieldName="DataObject" Label="Data object" Selected="true" Text="tobj" Type="9" VarName="tobj"/>
                     <Row FieldName="Values" Label="Values" Selected="true" Text="values" Type="9" VarName="values"/>
                     <Row FieldName="ScanNames" Label="ScanNames" Selected="true" Text="scanNames" Type="9" VarName="scanNames"/>
                  </ExportInfo>
                  <Details ExportTypes="{0,1,2,5}" ExternalDataName="" ExternalDataSourceName="" MatFileName="C:\Users\nash\AppData\Local\Temp\tpeb72bb34_bff3_4713_9dbf_1252ed56202c.mat" ModelName="CellPolarityTissueExtravasation" TaskCode="function [data, values, scanNames] = runscan(modelobj, cs)&#xA;% RUNSCAN run a scan over parameter, species or compartment values. &#xA;% For each scan iteration, simulate the SimBiology model, modelobj.&#xA;&#xA;% Assign values for scan.&#xA;p1_kfdetachpol_Values = linspace(0, 1, 10);&#xA;p2_krdetachdepol_Values = linspace(0, 1, 10);&#xA;&#xA;% Initialize variant used by the scan.&#xA;scanVariant = sbiovariant('scanVariant','Tag','scanVariant');&#xA;&#xA;% Initialize output.&#xA;data = [];&#xA;&#xA;% Run scan.&#xA;for k1 = 1:length(p1_kfdetachpol_Values)&#xA;    for k2 = 1:length(p2_krdetachdepol_Values)&#xA;        % Set the variant's content (this removes the Content that was there in the previous run.)&#xA;        set(scanVariant, 'Content', {'parameter', 'AttachmentPol.kfdetachpol', 'Value', p1_kfdetachpol_Values(k1)});&#xA;&#xA;        % Append content to the variant.&#xA;        addcontent(scanVariant, {'parameter', 'AttachmentDepol.krdetachdepol', 'Value', p2_krdetachdepol_Values(k2)});&#xA;&#xA;        % Simulate the model.&#xA;        temp = sbiosimulate(modelobj, cs, scanVariant, []);&#xA;&#xA;        % Concatenate the output.&#xA;        if isempty(data)&#xA;            data = temp;&#xA;        else&#xA;            data = [data;temp]; %#ok&lt;AGROW&gt;&#xA;        end&#xA;    end&#xA;end&#xA;&#xA;% Define the values that were scanned.&#xA;values    = {p1_kfdetachpol_Values, p2_krdetachdepol_Values};&#xA;scanNames = {'AttachmentPol.kfdetachpol','AttachmentDepol.krdetachdepol'};&#xA;&#xA;&#xA;" TaskNodeName="Scan_1" Timestamp="11-May-2017 03:55 PM" Type="0" VariantCount="0">
                     <Tables>
                        <Row Properties="{TimeStamp}" Property0="11-May-2017 03:55 PM" TableHeading="Overview" TableType="0"/>
                        <Row Properties="{Stop Time, Maximum Number of Logs, Maximum Wall Clock, OutputTimes}" Property0="5400.0 second" Property1="Infinity" Property2="Infinity" Property3="[]" TableHeading="Simulation Time" TableType="0"/>
                        <Row Properties="{Solver, Absolute Tolerance Scaling, Absolute Tolerance Step Size, Absolute Tolerance, Relative Tolerance, Max Step}" Property0="ode15s (stiff/NDF)" Property1="true" Property2="[]" Property3="1.0E-6" Property4="0.001" Property5="[]" TableHeading="Solver Options" TableType="0"/>
                        <Row Properties="{Dimensional Analysis, Unit Conversion, Default Species Dimension}" Property0="true" Property1="false" Property2="concentration" TableHeading="Compile Options" TableType="0"/>
                        <Row IncludeRowNumbers="true" Properties="{Type, Name}" Property00="species" Property01="species" Property02="species" Property03="species" Property04="species" Property05="species" Property06="species" Property07="species" Property0Count="8" Property10="AdherenceSubstrate.ATC_Polarized" Property11="AdherenceSubstrate.ATC_Depolarized" Property12="AdherenceSubstrate.AdheredCellsPol" Property13="AdherenceSubstrate.AdheredCellsDepol" Property14="Tissue.TissueCellsPol" Property15="Tissue.TissueCellsDePol" Property16="Circulation.Polarized" Property17="Circulation.Depolarized" Property1Count="8" TableHeading="States Logged for this Task" TableType="1" Widths="{24,71}"/>
                        <Row IncludeRowNumbers="true" Properties="{Type, Name, Values}" Property00="parameter" Property01="parameter" Property0Count="2" Property10="AttachmentPol.kfdetachpol" Property11="AttachmentDepol.krdetachdepol" Property1Count="2" Property20="linspace(0, 1, 10)" Property21="linspace(0, 1, 10)" Property2Count="2" TableHeading="Scan Settings" TableType="1" Widths="{18,34,43}"/>
                     </Tables>
                  </Details>
                  <ExternalDataLabelInfo GroupVariable="" IndependentVariable="" LabelsCount="0" Name=""/>
               </Data>
            </Data>
            <SimulationViewer AxesLayout="0" CustomColumnNumber="2" CustomIsColumnBased="true" CustomRowNumber="2" DoseAxesLimitState="false" IsExplorerToolsShowing="true" IsLivePlotsShowing="true" IsTaskShowing="true" SimulateOnChange="true" SimulateOnDoseChange="true" TunableParameterMaxValue="20.0" TunableParameterMinValue="20.0" TunableParameterStepValue="20" UI_ConfigureRanges="true" UI_ModelDocument="" UI_ShowModelDocument="false" UI_Title="Explore Model" ViewerInitialized="true">
               <AxisPanel AxesColor="-1" AxesName="Plot 1" AxesType="line" Grid="true" GridColor="-1710619" LegendPosition="1" NumToPlot="5000" Overlay="false" PlotAll="false" Rulers="true" ShowLegend="true" XDirection="false" XLimMode="manual" XLinear="true" XRulerMax="740.5405405405405" XRulerMin="1.8018018018018018" YDirection="false" YLimMode="manual" YLinear="true" YRulerMax="1.0192638036809816" YRulerMin="-0.13312883435582812">
                  <Line Description="AdherenceSubstrate.ATC_Polarized (species)" IsValid="true" LineColor="-16747843" LineStyle="1" LineWidth="1.0" Marker="none" MarkerEdgeColor="-16777216" MarkerFaceColor="none" MarkerInterval="1" MarkerSize="4.0" Name="ATC_Polarized" PartiallyQualifiedName="AdherenceSubstrate.ATC_Polarized" Plot="true" Type="State"/>
                  <Line Description="AdherenceSubstrate.ATC_Depolarized (species)" IsValid="true" LineColor="-2534631" LineStyle="1" LineWidth="1.0" Marker="none" MarkerEdgeColor="-16777216" MarkerFaceColor="none" MarkerInterval="1" MarkerSize="4.0" Name="ATC_Depolarized" PartiallyQualifiedName="AdherenceSubstrate.ATC_Depolarized" Plot="true" Type="State"/>
                  <Line Description="AdherenceSubstrate.AdheredCellsPol (species)" IsValid="true" LineColor="-1199840" LineStyle="1" LineWidth="1.0" Marker="none" MarkerEdgeColor="-16777216" MarkerFaceColor="none" MarkerInterval="1" MarkerSize="4.0" Name="AdheredCellsPol" PartiallyQualifiedName="AdherenceSubstrate.AdheredCellsPol" Plot="true" Type="State"/>
                  <Line Description="AdherenceSubstrate.AdheredCellsDepol (species)" IsValid="true" LineColor="-8507506" LineStyle="1" LineWidth="1.0" Marker="none" MarkerEdgeColor="-16777216" MarkerFaceColor="none" MarkerInterval="1" MarkerSize="4.0" Name="AdheredCellsDepol" PartiallyQualifiedName="AdherenceSubstrate.AdheredCellsDepol" Plot="true" Type="State"/>
                  <Line Description="Tissue.TissueCellsPol (species)" IsValid="true" LineColor="-8934352" LineStyle="1" LineWidth="1.0" Marker="none" MarkerEdgeColor="-16777216" MarkerFaceColor="none" MarkerInterval="1" MarkerSize="4.0" Name="TissueCellsPol" PartiallyQualifiedName="Tissue.TissueCellsPol" Plot="true" Type="State"/>
                  <Line Description="Tissue.TissueCellsDePol (species)" IsValid="true" LineColor="-11682066" LineStyle="1" LineWidth="1.0" Marker="none" MarkerEdgeColor="-16777216" MarkerFaceColor="none" MarkerInterval="1" MarkerSize="4.0" Name="TissueCellsDePol" PartiallyQualifiedName="Tissue.TissueCellsDePol" Plot="true" Type="State"/>
                  <Line Description="Circulation.Polarized (species)" IsValid="true" LineColor="-6155217" LineStyle="1" LineWidth="1.0" Marker="none" MarkerEdgeColor="-16777216" MarkerFaceColor="none" MarkerInterval="1" MarkerSize="4.0" Name="Polarized" PartiallyQualifiedName="Circulation.Polarized" Plot="true" Type="State"/>
                  <Line Description="Circulation.Depolarized (species)" IsValid="true" LineColor="-16747843" LineStyle="1" LineWidth="1.0" Marker="none" MarkerEdgeColor="-16777216" MarkerFaceColor="none" MarkerInterval="1" MarkerSize="4.0" Name="Depolarized" PartiallyQualifiedName="Circulation.Depolarized" Plot="true" Type="State"/>
               </AxisPanel>
               <AxisPanel AxesColor="-1" AxesName="Plot 2" AxesType="scan" Grid="true" GridColor="-1710619" LegendPosition="1" NumToPlot="5000" PlotAll="false" Rulers="true" ScanVariable="AttachmentPol.kfdetachpol" ShowLegend="true" XDirection="false" XLimMode="auto" XLinear="true" XRulerMax="0.0" XRulerMin="0.0" YDirection="false" YLimMode="auto" YLinear="true" YRulerMax="0.0" YRulerMin="0.0">
                  <Line Description="[time, stateData] = selectbyname(simdata, 'AdherenceSubstrate.ATC_Polarized');&#xA;out = max(stateData);" Expression="[time, stateData] = selectbyname(simdata, 'AdherenceSubstrate.ATC_Polarized');&#xA;out = max(stateData);" IsValid="true" LineColor="-16777216" LineStyle="0" LineWidth="1.0" Marker="o" MarkerEdgeColor="-16776961" MarkerFaceColor="-1" MarkerInterval="1" MarkerSize="4.0" Message="" Name="max(AdherenceSubstrate.ATC_Polarized)" Plot="true" Priority="1" Type="ScanMath"/>
               </AxisPanel>
               <AdjustStopTime ApplyValue="true" Units="second" Value="10.0"/>
            </SimulationViewer>
         </Task>
         <Task Accelerate="false" Category="Simulation" CategoryName="Simulation" Count="11" Description="" ModelIndex="0" Name="Simulation_2" SaveName="Simulation" TaskName="task10">
            <Plot GeneratePlotsAfterRun="false">
               <Plots>
                  <Settings Active="true" LayerName="SimResults" Location="0" Name="Time">
                     <Argument Name="tobj" Value0="Simulation Results" ValueCount="1"/>
                     <Argument Name="y" Value0="&lt;all&gt;" ValueCount="1"/>
                     <Argument Name="plotStyle" Value0="one axes" ValueCount="1"/>
                     <Argument Name="axesStyle" ValueCount="0"/>
                  </Settings>
               </Plots>
            </Plot>
            <StopTime TaskSpecific="true" TaskTime="15000.0" TaskUnits="second"/>
            <StatesToLog TaskSpecific="false"/>
            <VariantsToApply/>
            <DosesToApply/>
            <Data Category="Simulation" UniqueName="task10">
               <Data DataSourcesToPlot0="Simulation Results" DataSourcesToPlotCount="1" ExternalDataName="" ExternalDataSourceName="" Name="current" OpenAllFigures="true" OpenDocuments0="Summary" OpenDocumentsCount="1" ParametersToPlot0="CellPolarityTissueExtravasation.AdherencePolarized.kf (parameter)" ParametersToPlot1="CellPolarityTissueExtravasation.AdherenceDepolarized.kf (parameter)" ParametersToPlot2="CellPolarityTissueExtravasation.TissueResidence.kfPolResidence (parameter)" ParametersToPlot3="CellPolarityTissueExtravasation.AttachmentPol.kfattachpol (parameter)" ParametersToPlot4="CellPolarityTissueExtravasation.AttachmentPol.kfdetachpol (parameter)" ParametersToPlot5="CellPolarityTissueExtravasation.AttachmentDepol.kfattachdepol (parameter)" ParametersToPlot6="CellPolarityTissueExtravasation.AttachmentDepol.krdetachdepol (parameter)" ParametersToPlot7="CellPolarityTissueExtravasation.TissueResidenceDepol.kfDdepolResidence (parameter)" ParametersToPlotCount="8" StatesToPlot0="AdherenceSubstrate.ATC_Polarized (species)" StatesToPlot1="AdherenceSubstrate.ATC_Depolarized (species)" StatesToPlot10="Circulation (compartment)" StatesToPlot2="AdherenceSubstrate.AdheredCellsPol (species)" StatesToPlot3="AdherenceSubstrate.AdheredCellsDepol (species)" StatesToPlot4="Tissue.TissueCellsPol (species)" StatesToPlot5="Tissue.TissueCellsDePol (species)" StatesToPlot6="Circulation.Polarized (species)" StatesToPlot7="Circulation.Depolarized (species)" StatesToPlot8="AdherenceSubstrate (compartment)" StatesToPlot9="Tissue (compartment)" StatesToPlotCount="11" SupportsDataViewing="true" TopNode="true" UniqueID="Task_Result_UniqueId_6aa942bb_b732_49f3_a2b6_d2b4b54c08ae">
                  <PlotList>
                     <Plot>
                        <Layer Name="SimResults">
                           <PlotTypeRow Active="true" LayerName="SimResults" Location="0" Name="Time">
                              <Argument Name="tobj" Value0="Simulation Results" ValueCount="1"/>
                              <Argument Name="y" Value0="&lt;all&gt;" ValueCount="1"/>
                              <Argument Name="plotStyle" Value0="one axes" ValueCount="1"/>
                              <Argument Name="axesStyle" ValueCount="0"/>
                           </PlotTypeRow>
                        </Layer>
                     </Plot>
                  </PlotList>
                  <Notes Notes=""/>
                  <ExternalDataLabelInfo GroupVariable="" IndependentVariable="" LabelsCount="0" Name=""/>
                  <ExportInfo>
                     <Row FieldName="DataObject" Label="Data object" Selected="true" Text="tobj" Type="9" VarName="tobj"/>
                  </ExportInfo>
                  <Details ExportTypes="{0,1,2,5}" ExternalDataName="" ExternalDataSourceName="" MatFileName="C:\Users\nash\AppData\Local\Temp\sbiotp952637de_b786_4ae2_9921_cb8cf9c48e17.mat" ModelName="CellPolarityTissueExtravasation" TaskCode="function data = runsimulation(modelobj, cs)&#xA;% RUNSIMULATION simulate SimBiology model, modelobj.&#xA;&#xA;% Restore the configset after the task has run.&#xA;originalStopTime    = get(cs, 'StopTime');&#xA;originalTimeUnits   = get(cs, 'TimeUnits');&#xA;&#xA;% Define cleanup code.&#xA;cleanup = onCleanup(@() restore(cs, originalStopTime, originalTimeUnits));&#xA;&#xA;% Configure task specific StopTime.&#xA;set(cs, 'StopTime', 15000.0);&#xA;set(cs, 'TimeUnits', 'second');&#xA;&#xA;% Run simulation.&#xA;data = sbiosimulate(modelobj, cs, [], []);&#xA;&#xA;&#xA;&#xA;% ---------------------------------------------------------&#xA;function restore(cs, originalStopTime, originalTimeUnits)&#xA;&#xA;% Restore StopTime.&#xA;set(cs, 'StopTime', originalStopTime);&#xA;set(cs, 'TimeUnits', originalTimeUnits);&#xA;&#xA;" TaskNodeName="Simulation_2" Timestamp="22-May-2017 01:24 PM" Type="0" VariantCount="0">
                     <Tables>
                        <Row Properties="{TimeStamp}" Property0="22-May-2017 01:24 PM" TableHeading="Overview" TableType="0"/>
                        <Row Properties="{Stop Time, Maximum Number of Logs, Maximum Wall Clock, OutputTimes}" Property0="15000.0 second" Property1="Infinity" Property2="Infinity" Property3="[]" TableHeading="Simulation Time" TableType="0"/>
                        <Row Properties="{Solver, Absolute Tolerance Scaling, Absolute Tolerance Step Size, Absolute Tolerance, Relative Tolerance, Max Step}" Property0="ode15s (stiff/NDF)" Property1="true" Property2="[]" Property3="1.0E-6" Property4="0.001" Property5="[]" TableHeading="Solver Options" TableType="0"/>
                        <Row Properties="{Dimensional Analysis, Unit Conversion, Default Species Dimension}" Property0="true" Property1="false" Property2="concentration" TableHeading="Compile Options" TableType="0"/>
                        <Row IncludeRowNumbers="true" Properties="{Type, Name}" Property00="species" Property01="species" Property010="compartment" Property02="species" Property03="species" Property04="species" Property05="species" Property06="species" Property07="species" Property08="compartment" Property09="compartment" Property0Count="11" Property10="AdherenceSubstrate.ATC_Polarized" Property11="AdherenceSubstrate.ATC_Depolarized" Property110="Circulation" Property12="AdherenceSubstrate.AdheredCellsPol" Property13="AdherenceSubstrate.AdheredCellsDepol" Property14="Tissue.TissueCellsPol" Property15="Tissue.TissueCellsDePol" Property16="Circulation.Polarized" Property17="Circulation.Depolarized" Property18="AdherenceSubstrate" Property19="Tissue" Property1Count="11" TableHeading="States Logged for this Task" TableType="1" Widths="{24,71}"/>
                     </Tables>
                  </Details>
                  <ExternalDataLabelInfo GroupVariable="" IndependentVariable="" LabelsCount="0" Name=""/>
               </Data>
            </Data>
            <SimulationViewer AxesLayout="0" CustomColumnNumber="2" CustomIsColumnBased="true" CustomRowNumber="2" DoseAxesLimitState="false" IsExplorerToolsShowing="true" IsLivePlotsShowing="true" IsTaskShowing="true" SimulateOnChange="true" SimulateOnDoseChange="true" TunableParameterMaxValue="20.0" TunableParameterMinValue="20.0" TunableParameterStepValue="20" UI_ConfigureRanges="true" UI_ModelDocument="" UI_ShowModelDocument="false" UI_Title="Explore Model" ViewerInitialized="true">
               <AxisPanel AxesColor="-1" AxesName="Plot 1" AxesType="line" Grid="true" GridColor="-1710619" LegendPosition="1" NumToPlot="5000" Overlay="false" PlotAll="false" Rulers="true" ShowLegend="true" XDirection="false" XLimMode="auto" XLinear="true" XRulerMax="15000.0" XRulerMin="0.0" YDirection="false" YLimMode="auto" YLinear="true" YRulerMax="0.51" YRulerMin="-0.01">
                  <Line Description="" IsValid="true" LineColor="-16747843" LineStyle="1" LineWidth="1.0" Marker="none" MarkerEdgeColor="-16777216" MarkerFaceColor="none" MarkerInterval="1" MarkerSize="4.0" Name="ATC_Polarized" PartiallyQualifiedName="AdherenceSubstrate.ATC_Polarized" Plot="true" Type="State"/>
                  <Line Description="" IsValid="true" LineColor="-2534631" LineStyle="1" LineWidth="1.0" Marker="none" MarkerEdgeColor="-16777216" MarkerFaceColor="none" MarkerInterval="1" MarkerSize="4.0" Name="ATC_Depolarized" PartiallyQualifiedName="AdherenceSubstrate.ATC_Depolarized" Plot="true" Type="State"/>
                  <Line Description="" IsValid="true" LineColor="-1199840" LineStyle="1" LineWidth="1.0" Marker="none" MarkerEdgeColor="-16777216" MarkerFaceColor="none" MarkerInterval="1" MarkerSize="4.0" Name="AdheredCellsPol" PartiallyQualifiedName="AdherenceSubstrate.AdheredCellsPol" Plot="true" Type="State"/>
                  <Line Description="" IsValid="true" LineColor="-8507506" LineStyle="1" LineWidth="1.0" Marker="none" MarkerEdgeColor="-16777216" MarkerFaceColor="none" MarkerInterval="1" MarkerSize="4.0" Name="AdheredCellsDepol" PartiallyQualifiedName="AdherenceSubstrate.AdheredCellsDepol" Plot="true" Type="State"/>
                  <Line Description="" IsValid="true" LineColor="-8934352" LineStyle="1" LineWidth="1.0" Marker="none" MarkerEdgeColor="-16777216" MarkerFaceColor="none" MarkerInterval="1" MarkerSize="4.0" Name="TissueCellsPol" PartiallyQualifiedName="Tissue.TissueCellsPol" Plot="true" Type="State"/>
                  <Line Description="" IsValid="true" LineColor="-11682066" LineStyle="1" LineWidth="1.0" Marker="none" MarkerEdgeColor="-16777216" MarkerFaceColor="none" MarkerInterval="1" MarkerSize="4.0" Name="TissueCellsDePol" PartiallyQualifiedName="Tissue.TissueCellsDePol" Plot="true" Type="State"/>
                  <Line Description="" IsValid="true" LineColor="-6155217" LineStyle="1" LineWidth="1.0" Marker="none" MarkerEdgeColor="-16777216" MarkerFaceColor="none" MarkerInterval="1" MarkerSize="4.0" Name="Polarized" PartiallyQualifiedName="Circulation.Polarized" Plot="true" Type="State"/>
                  <Line Description="" IsValid="true" LineColor="-16747843" LineStyle="1" LineWidth="1.0" Marker="none" MarkerEdgeColor="-16777216" MarkerFaceColor="none" MarkerInterval="1" MarkerSize="4.0" Name="Depolarized" PartiallyQualifiedName="Circulation.Depolarized" Plot="true" Type="State"/>
               </AxisPanel>
               <AdjustStopTime ApplyValue="true" Units="second" Value="10.0"/>
            </SimulationViewer>
         </Task>
      </Tasks>
      <TaskData>
         <Data Category="Simulation" UniqueName="task0">
            <Data DataSourcesToPlot0="Simulation Results" DataSourcesToPlotCount="1" ExternalDataName="" ExternalDataSourceName="" InputsToPlotCount="0" Name="current" OpenAllFigures="false" OpenDocuments0="Summary" OpenDocumentsCount="1" OutputsToPlotCount="0" ParametersToPlot0="CellPolarityTissueExtravasation.AdherencePolarized.kf (parameter)" ParametersToPlot1="CellPolarityTissueExtravasation.AdherenceDepolarized.kf (parameter)" ParametersToPlot2="CellPolarityTissueExtravasation.TissueResidence.kfPolResidence (parameter)" ParametersToPlot3="CellPolarityTissueExtravasation.AttachmentPol.kfattachpol (parameter)" ParametersToPlot4="CellPolarityTissueExtravasation.AttachmentDepol.kfattachdepol (parameter)" ParametersToPlot5="CellPolarityTissueExtravasation.TissueResidenceDepol.kfDdepolResidence (parameter)" ParametersToPlotCount="6" ResponsesToPlotCount="0" StatesToPlot0="AdherenceSubstrate.ATC_Polarized (species)" StatesToPlot1="AdherenceSubstrate.ATC_Depolarized (species)" StatesToPlot2="AdherenceSubstrate.AdheredCellsPol (species)" StatesToPlot3="AdherenceSubstrate.AdheredCellsDepol (species)" StatesToPlot4="Tissue.TissueCells (species)" StatesToPlot5="Circulation.Polarized (species)" StatesToPlot6="Circulation.Depolarized (species)" StatesToPlotCount="7" SupportsDataViewing="true" TaskSpecificToPlotCount="0" TopNode="true" UniqueID="Task_Result_UniqueId_4a591f01_9186_4360_b425_37f8c9297940">
               <PlotList>
                  <Plot>
                     <Layer Name="SimResults">
                        <PlotTypeRow Active="true" LayerName="SimResults" Location="0" Name="Time">
                           <Argument Name="tobj" Value0="Simulation Results" ValueCount="1"/>
                           <Argument Name="y" Value0="AdherenceSubstrate.ATC_Polarized" Value1="AdherenceSubstrate.ATC_Depolarized" ValueCount="2"/>
                           <Argument Name="plotStyle" Value0="one axes" ValueCount="1"/>
                           <Argument Name="axesStyle" Value0="TitleSelected" Value1="true" Value10="YLabel" Value11="cells %" Value2="Title" Value3="Cells in Circulation" Value4="XLabelSelected" Value5="true" Value6="XLabel" Value7="time (s)" Value8="YLabelSelected" Value9="true" ValueCount="12"/>
                        </PlotTypeRow>
                     </Layer>
                  </Plot>
               </PlotList>
               <Notes Notes=""/>
               <ExternalDataLabelInfo GroupVariable="" IndependentVariable="" LabelsCount="0" Name=""/>
               <ExportInfo>
                  <Row FieldName="DataObject" Label="Data object" Selected="true" Text="tobj" Type="9" VarName="tobj"/>
               </ExportInfo>
               <Details ExportTypes="{0,1,2,5}" ExternalDataName="" ExternalDataSourceName="" MatFileName="C:\Users\nash\AppData\Local\Temp\tpab88f4da_3e09_4e8f_8632_be356ba9210c.mat" ModelName="CellPolarityTissueExtravasation" TaskCode="function data = runsimulation(modelobj, cs)&#xA;% RUNSIMULATION simulate SimBiology model, modelobj.&#xA;&#xA;% Restore the configset after the task has run.&#xA;originalStopTime    = get(cs, 'StopTime');&#xA;originalTimeUnits   = get(cs, 'TimeUnits');&#xA;&#xA;% Define cleanup code.&#xA;cleanup = onCleanup(@() restore(cs, originalStopTime, originalTimeUnits));&#xA;&#xA;% Configure task specific StopTime.&#xA;set(cs, 'StopTime', 5400.0);&#xA;set(cs, 'TimeUnits', 'second');&#xA;&#xA;% Run simulation.&#xA;data = sbiosimulate(modelobj, cs, [], []);&#xA;&#xA;&#xA;&#xA;% ---------------------------------------------------------&#xA;function restore(cs, originalStopTime, originalTimeUnits)&#xA;&#xA;% Restore StopTime.&#xA;set(cs, 'StopTime', originalStopTime);&#xA;set(cs, 'TimeUnits', originalTimeUnits);&#xA;&#xA;" TaskNodeName="Simulation" Timestamp="04-May-2017 11:46 AM" Type="0" VariantCount="0">
                  <Tables>
                     <Row Properties="{TimeStamp}" Property0="04-May-2017 11:46 AM" TableHeading="Overview" TableType="0"/>
                     <Row Properties="{Stop Time, Maximum Number of Logs, Maximum Wall Clock, OutputTimes}" Property0="5400.0 second" Property1="Infinity" Property2="Infinity" Property3="[]" TableHeading="Simulation Time" TableType="0"/>
                     <Row Properties="{Solver, Absolute Tolerance Scaling, Absolute Tolerance Step Size, Absolute Tolerance, Relative Tolerance, Max Step}" Property0="ode15s (stiff/NDF)" Property1="true" Property2="[]" Property3="1.0E-6" Property4="0.001" Property5="[]" TableHeading="Solver Options" TableType="0"/>
                     <Row Properties="{Dimensional Analysis, Unit Conversion, Default Species Dimension}" Property0="true" Property1="false" Property2="concentration" TableHeading="Compile Options" TableType="0"/>
                     <Row IncludeRowNumbers="true" Properties="{Type, Name}" Property00="species" Property01="species" Property02="species" Property03="species" Property04="species" Property05="species" Property06="species" Property0Count="7" Property10="AdherenceSubstrate.ATC_Polarized" Property11="AdherenceSubstrate.ATC_Depolarized" Property12="AdherenceSubstrate.AdheredCellsPol" Property13="AdherenceSubstrate.AdheredCellsDepol" Property14="Tissue.TissueCells" Property15="Circulation.Polarized" Property16="Circulation.Depolarized" Property1Count="7" TableHeading="States Logged for this Task" TableType="1" Widths="{24,71}"/>
                  </Tables>
               </Details>
               <ExternalDataLabelInfo GroupVariable="" IndependentVariable="" LabelsCount="0" Name=""/>
            </Data>
         </Data>
         <Data Category="Simulation" UniqueName="task4">
            <Data DataSourcesToPlot0="Simulation Results" DataSourcesToPlotCount="1" ExternalDataName="" ExternalDataSourceName="" InputsToPlotCount="0" Name="current" OpenAllFigures="false" OpenDocuments0="Summary" OpenDocumentsCount="1" OutputsToPlotCount="0" ParametersToPlot0="CellPolarityTissueExtravasation.AdherencePolarized.kf (parameter)" ParametersToPlot1="CellPolarityTissueExtravasation.AdherenceDepolarized.kf (parameter)" ParametersToPlot2="CellPolarityTissueExtravasation.TissueResidence.kfPolResidence (parameter)" ParametersToPlot3="CellPolarityTissueExtravasation.AttachmentPol.kfattachpol (parameter)" ParametersToPlot4="CellPolarityTissueExtravasation.AttachmentDepol.kfattachdepol (parameter)" ParametersToPlotCount="5" ResponsesToPlotCount="0" StatesToPlot0="AdherenceSubstrate.ATC_Polarized (species)" StatesToPlot1="AdherenceSubstrate.ATC_Depolarized (species)" StatesToPlot2="AdherenceSubstrate.AdheredCellsPol (species)" StatesToPlot3="AdherenceSubstrate.AdheredCellsDepol (species)" StatesToPlot4="Tissue.TissueCells (species)" StatesToPlot5="Circulation.Polarized (species)" StatesToPlot6="Circulation.Depolarized (species)" StatesToPlotCount="7" SupportsDataViewing="true" TaskSpecificToPlotCount="0" TopNode="true" UniqueID="Task_Result_UniqueId_ea9619b5_2747_42bc_a743_0bd7c86a6c39">
               <PlotList>
                  <Plot>
                     <Layer Name="SimResults">
                        <PlotTypeRow Active="true" LayerName="SimResults" Location="0" Name="Time">
                           <Argument Name="tobj" Value0="Simulation Results" ValueCount="1"/>
                           <Argument Name="y" Value0="&lt;all&gt;" ValueCount="1"/>
                           <Argument Name="plotStyle" Value0="one axes" ValueCount="1"/>
                           <Argument Name="axesStyle" ValueCount="0"/>
                        </PlotTypeRow>
                     </Layer>
                  </Plot>
               </PlotList>
               <Notes Notes=""/>
               <ExternalDataLabelInfo GroupVariable="" IndependentVariable="" LabelsCount="0" Name=""/>
               <ExportInfo>
                  <Row FieldName="DataObject" Label="Data object" Selected="true" Text="tobj" Type="9" VarName="tobj"/>
               </ExportInfo>
               <Details ExportTypes="{0,1,2,5}" ExternalDataName="" ExternalDataSourceName="" MatFileName="C:\Users\nash\AppData\Local\Temp\tp32f4ff7c_308b_4074_9218_8e86e4687431.mat" ModelName="CellPolarityTissueExtravasation" TaskCode="function data = runsimulation(modelobj, cs, variants)&#xA;% RUNSIMULATION simulate SimBiology model, modelobj using the&#xA;% variant object(s), variants. Variant object settings supercede&#xA;% model property-values.&#xA;&#xA;% Prepare model for fast simulation.&#xA;sbioaccelerate(modelobj, cs, variants, []);&#xA;&#xA;% Run simulation.&#xA;data = sbiosimulate(modelobj, cs, variants, []);&#xA;&#xA;&#xA;&#xA;" TaskNodeName="Simulation_1" Timestamp="18-Apr-2017 10:47 PM" Type="0" VariantCount="0">
                  <Tables>
                     <Row Properties="{TimeStamp}" Property0="18-Apr-2017 10:47 PM" TableHeading="Overview" TableType="0"/>
                     <Row Properties="{Stop Time, Maximum Number of Logs, Maximum Wall Clock, OutputTimes}" Property0="5400.0 second" Property1="Infinity" Property2="Infinity" Property3="[]" TableHeading="Simulation Time" TableType="0"/>
                     <Row Properties="{Solver, Absolute Tolerance Scaling, Absolute Tolerance Step Size, Absolute Tolerance, Relative Tolerance, Max Step}" Property0="ode15s (stiff/NDF)" Property1="true" Property2="[]" Property3="1.0E-6" Property4="0.001" Property5="[]" TableHeading="Solver Options" TableType="0"/>
                     <Row Properties="{Dimensional Analysis, Unit Conversion, Default Species Dimension}" Property0="true" Property1="false" Property2="concentration" TableHeading="Compile Options" TableType="0"/>
                     <Row IncludeRowNumbers="true" Properties="{Type, Name}" Property00="species" Property01="species" Property02="species" Property03="species" Property04="species" Property05="species" Property06="species" Property0Count="7" Property10="AdherenceSubstrate.ATC_Polarized" Property11="AdherenceSubstrate.ATC_Depolarized" Property12="AdherenceSubstrate.AdheredCellsPol" Property13="AdherenceSubstrate.AdheredCellsDepol" Property14="Tissue.TissueCells" Property15="Circulation.Polarized" Property16="Circulation.Depolarized" Property1Count="7" TableHeading="States Logged for this Task" TableType="1" Widths="{24,71}"/>
                  </Tables>
               </Details>
               <ExternalDataLabelInfo GroupVariable="" IndependentVariable="" LabelsCount="0" Name=""/>
            </Data>
         </Data>
         <Data Category="Simulation" UniqueName="task6">
            <Data DataSourcesToPlot0="Simulation Results" DataSourcesToPlotCount="1" ExternalDataName="" ExternalDataSourceName="" InputsToPlotCount="0" Name="current" OpenAllFigures="false" OpenDocuments0="Summary" OpenDocumentsCount="1" OutputsToPlotCount="0" ParametersToPlot0="CellPolarityTissueExtravasation.AdherencePolarized.kf (parameter)" ParametersToPlot1="CellPolarityTissueExtravasation.AdherenceDepolarized.kf (parameter)" ParametersToPlot2="CellPolarityTissueExtravasation.TissueResidence.kfPolResidence (parameter)" ParametersToPlot3="CellPolarityTissueExtravasation.AttachmentPol.kfattachpol (parameter)" ParametersToPlot4="CellPolarityTissueExtravasation.AttachmentDepol.kfattachdepol (parameter)" ParametersToPlot5="CellPolarityTissueExtravasation.TissueResidenceDepol.kfDdepolResidence (parameter)" ParametersToPlotCount="6" ResponsesToPlotCount="0" StatesToPlot0="AdherenceSubstrate.ATC_Polarized (species)" StatesToPlot1="AdherenceSubstrate.ATC_Depolarized (species)" StatesToPlot2="AdherenceSubstrate.AdheredCellsPol (species)" StatesToPlot3="AdherenceSubstrate.AdheredCellsDepol (species)" StatesToPlot4="Tissue.TissueCells (species)" StatesToPlot5="Circulation.Polarized (species)" StatesToPlot6="Circulation.Depolarized (species)" StatesToPlotCount="7" SupportsDataViewing="true" TaskSpecificToPlotCount="0" TopNode="true" UniqueID="Task_Result_UniqueId_c103386f_508b_401a_9183_7822cb48dbe6">
               <PlotList>
                  <Plot>
                     <Layer Name="SimResults">
                        <PlotTypeRow Active="true" LayerName="SimResults" Location="0" Name="Time">
                           <Argument Name="tobj" Value0="Simulation Results" ValueCount="1"/>
                           <Argument Name="y" Value0="&lt;all&gt;" ValueCount="1"/>
                           <Argument Name="plotStyle" Value0="one axes" ValueCount="1"/>
                           <Argument Name="axesStyle" ValueCount="0"/>
                        </PlotTypeRow>
                     </Layer>
                  </Plot>
               </PlotList>
               <Notes Notes=""/>
               <ExternalDataLabelInfo GroupVariable="" IndependentVariable="" LabelsCount="0" Name=""/>
               <ExportInfo>
                  <Row FieldName="DataObject" Label="Data object" Selected="true" Text="tobj" Type="9" VarName="tobj"/>
               </ExportInfo>
               <Details ExportTypes="{0,1,2,5}" ExternalDataName="" ExternalDataSourceName="" MatFileName="C:\Users\nash\AppData\Local\Temp\tp03febcad_4c5b_42d6_8d99_aef471d7ce39.mat" ModelName="CellPolarityTissueExtravasation" TaskCode="function data = runsimulation(modelobj, cs)&#xA;% RUNSIMULATION simulate SimBiology model, modelobj.&#xA;&#xA;% Run simulation.&#xA;data = sbiosimulate(modelobj, cs, [], []);&#xA;&#xA;&#xA;&#xA;" TaskNodeName="Simulation" Timestamp="04-May-2017 12:20 PM" Type="0" VariantCount="0">
                  <Tables>
                     <Row Properties="{TimeStamp}" Property0="04-May-2017 12:20 PM" TableHeading="Overview" TableType="0"/>
                     <Row Properties="{Stop Time, Maximum Number of Logs, Maximum Wall Clock, OutputTimes}" Property0="5400.0 second" Property1="Infinity" Property2="Infinity" Property3="[]" TableHeading="Simulation Time" TableType="0"/>
                     <Row Properties="{Solver, Absolute Tolerance Scaling, Absolute Tolerance Step Size, Absolute Tolerance, Relative Tolerance, Max Step}" Property0="ode15s (stiff/NDF)" Property1="true" Property2="[]" Property3="1.0E-6" Property4="0.001" Property5="[]" TableHeading="Solver Options" TableType="0"/>
                     <Row Properties="{Dimensional Analysis, Unit Conversion, Default Species Dimension}" Property0="true" Property1="false" Property2="concentration" TableHeading="Compile Options" TableType="0"/>
                     <Row IncludeRowNumbers="true" Properties="{Type, Name}" Property00="species" Property01="species" Property02="species" Property03="species" Property04="species" Property05="species" Property06="species" Property0Count="7" Property10="AdherenceSubstrate.ATC_Polarized" Property11="AdherenceSubstrate.ATC_Depolarized" Property12="AdherenceSubstrate.AdheredCellsPol" Property13="AdherenceSubstrate.AdheredCellsDepol" Property14="Tissue.TissueCells" Property15="Circulation.Polarized" Property16="Circulation.Depolarized" Property1Count="7" TableHeading="States Logged for this Task" TableType="1" Widths="{24,71}"/>
                  </Tables>
               </Details>
               <ExternalDataLabelInfo GroupVariable="" IndependentVariable="" LabelsCount="0" Name=""/>
            </Data>
         </Data>
      </TaskData>
      <ExternalData>
         <IndData CovariatesCount="0" DependentVariables0="MeanAreaPol" DependentVariables1="MeanAreaUnpol" DependentVariablesCount="2" DerivedLabelsCount="0" DoseLabels0="" DoseLabelsCount="1" ExcludedColumnLabelsCount="0" Group="" Independent="time" LOQ="0.0" Labels0="MeanAreaPol" Labels1="MeanAreaUnpol" Labels2="time" LabelsCount="3" MaximumFractionDigits="4" Name="DataSet1" Notes="" OpenDocuments0="Raw Data" OpenDocumentsCount="1" OriginalSource="MATLAB Workspace" RateLabels0="" RateLabelsCount="1" StatisticsToCalculate0="true" StatisticsToCalculate1="true" StatisticsToCalculate10="true" StatisticsToCalculate11="true" StatisticsToCalculate12="true" StatisticsToCalculate13="true" StatisticsToCalculate14="true" StatisticsToCalculate15="true" StatisticsToCalculate16="true" StatisticsToCalculate17="true" StatisticsToCalculate18="true" StatisticsToCalculate19="true" StatisticsToCalculate2="true" StatisticsToCalculate20="true" StatisticsToCalculate21="true" StatisticsToCalculate22="true" StatisticsToCalculate23="true" StatisticsToCalculate24="true" StatisticsToCalculate25="true" StatisticsToCalculate3="true" StatisticsToCalculate4="true" StatisticsToCalculate5="true" StatisticsToCalculate6="true" StatisticsToCalculate7="true" StatisticsToCalculate8="true" StatisticsToCalculate9="true" StatisticsToCalculateCount="26" StatisticsVariable="" TAU="NaN" TypeOfData="Single Dosing (Concentrations in plasma)" TypeOfDose="IV Bolus" UniqueID="External_Data_UniqueID_aed38e2c_1640_4bc0_8ff5_51db28913254" Units0="" Units1="" Units2="second" UnitsCount="3">
            <Constraints>
               <IndConstraint Count="1" Description="" ErrorMessage="" Evaluate="true" ExcludeSelected="true" Expression="ROW == 5" Failures0="5" FailuresCount="1" RemoveRow="INCLUDE" Undefined="false" Valid="true"/>
               <IndConstraint Count="0" Description="" ErrorMessage="" Evaluate="true" ExcludeSelected="false" Expression="Double click to enter expression" RemoveRow="INCLUDE" Undefined="true" Valid="true"/>
            </Constraints>
            <Plots/>
            <DerivedData>
               <IndDerivedData Add="true" ErrorMessage="" Expression="" Name="Double click to enter derived data column label" Undefined="true" Units=""/>
            </DerivedData>
         </IndData>
         <IndData CovariatesCount="0" DependentVariables0="InVitroAdherence" DependentVariables1="InVivoTissueAdherence" DependentVariablesCount="2" DerivedLabelsCount="0" DoseLabels0="" DoseLabelsCount="1" ExcludedColumnLabelsCount="0" Group="" Independent="time" LOQ="0.0" Labels0="time" Labels1="PolarizedFraction" Labels2="DepolarizedFraction" Labels3="InVitroAdherence" Labels4="InVivoTissueAdherence" LabelsCount="5" MaximumFractionDigits="4" Name="DataSet4" Notes="" OpenDocuments0="Raw Data" OpenDocumentsCount="1" OriginalSource="MATLAB Workspace" RateLabels0="" RateLabelsCount="1" StatisticsToCalculate0="true" StatisticsToCalculate1="true" StatisticsToCalculate10="true" StatisticsToCalculate11="true" StatisticsToCalculate12="true" StatisticsToCalculate13="true" StatisticsToCalculate14="true" StatisticsToCalculate15="true" StatisticsToCalculate16="true" StatisticsToCalculate17="true" StatisticsToCalculate18="true" StatisticsToCalculate19="true" StatisticsToCalculate2="true" StatisticsToCalculate20="true" StatisticsToCalculate21="true" StatisticsToCalculate22="true" StatisticsToCalculate23="true" StatisticsToCalculate24="true" StatisticsToCalculate25="true" StatisticsToCalculate3="true" StatisticsToCalculate4="true" StatisticsToCalculate5="true" StatisticsToCalculate6="true" StatisticsToCalculate7="true" StatisticsToCalculate8="true" StatisticsToCalculate9="true" StatisticsToCalculateCount="26" StatisticsVariable="" TAU="NaN" TypeOfData="Single Dosing (Concentrations in plasma)" TypeOfDose="IV Bolus" UniqueID="External_Data_UniqueID_f55f81aa_922a_4fa7_a2ec_74225c7feabd" Units0="" Units1="" Units2="" Units3="" Units4="" UnitsCount="5">
            <Constraints>
               <IndConstraint Count="0" Description="" ErrorMessage="" Evaluate="true" ExcludeSelected="false" Expression="Double click to enter expression" RemoveRow="INCLUDE" Undefined="true" Valid="true"/>
            </Constraints>
            <Plots/>
            <DerivedData>
               <IndDerivedData Add="true" ErrorMessage="" Expression="" Name="Double click to enter derived data column label" Undefined="true" Units=""/>
            </DerivedData>
         </IndData>
         <IndData CovariatesCount="0" DependentVariablesCount="0" DerivedLabelsCount="0" DoseLabels0="" DoseLabelsCount="1" ExcludedColumnLabelsCount="0" Group="" Independent="time" LOQ="0.0" Labels0="time" Labels1="PolarizedFraction" Labels2="DepolarizedFraction" Labels3="InVitroAdherence" Labels4="InVivoTissueAdherence" LabelsCount="5" MaximumFractionDigits="4" Name="DataSet5" Notes="" OpenDocuments0="Raw Data" OpenDocumentsCount="1" OriginalSource="MATLAB Workspace" RateLabels0="" RateLabelsCount="1" StatisticsToCalculate0="true" StatisticsToCalculate1="true" StatisticsToCalculate10="true" StatisticsToCalculate11="true" StatisticsToCalculate12="true" StatisticsToCalculate13="true" StatisticsToCalculate14="true" StatisticsToCalculate15="true" StatisticsToCalculate16="true" StatisticsToCalculate17="true" StatisticsToCalculate18="true" StatisticsToCalculate19="true" StatisticsToCalculate2="true" StatisticsToCalculate20="true" StatisticsToCalculate21="true" StatisticsToCalculate22="true" StatisticsToCalculate23="true" StatisticsToCalculate24="true" StatisticsToCalculate25="true" StatisticsToCalculate3="true" StatisticsToCalculate4="true" StatisticsToCalculate5="true" StatisticsToCalculate6="true" StatisticsToCalculate7="true" StatisticsToCalculate8="true" StatisticsToCalculate9="true" StatisticsToCalculateCount="26" StatisticsVariable="" TAU="NaN" TypeOfData="Single Dosing (Concentrations in plasma)" TypeOfDose="IV Bolus" UniqueID="External_Data_UniqueID_af10396c_44bd_43ab_ba21_e21986ec481e" Units0="" Units1="" Units2="" Units3="" Units4="" UnitsCount="5">
            <Constraints>
               <IndConstraint Count="0" Description="" ErrorMessage="" Evaluate="true" ExcludeSelected="false" Expression="Double click to enter expression" RemoveRow="INCLUDE" Undefined="true" Valid="true"/>
            </Constraints>
            <Plots/>
            <DerivedData>
               <IndDerivedData Add="true" ErrorMessage="" Expression="" Name="Double click to enter derived data column label" Undefined="true" Units=""/>
            </DerivedData>
         </IndData>
      </ExternalData>
      <PlotTypes/>
   </Project>
</Project>
