# Supplementary material for: Single cell polarity in liquid phase facilitates tumour metastasis
Source: Nat Commun. 2018 Feb 28;9:887. doi: 10.1038/s41467-018-03139-6 (PMC5830403; doi:10.1038/s41467-018-03139-6)
Supplement: Supplementary file 24 — Supplementary Data 2 [file 41467_2018_3139_MOESM24_ESM.zip › sbiotp4de017c9_ea9d_418c_ba57_bd2d60ebaba5.view]

<?xml version="1.0" encoding="UTF-8"?>
<java version="1.7.0_60" class="java.beans.XMLDecoder">
 <object class="com.mathworks.toolbox.simbio.desktop.editor.components.SimBiologyDiagramView" id="SimBiologyDiagramView0">
  <void property="diagram">
   <object class="com.mathworks.toolbox.simbio.desktop.editor.SimBiologyDiagram" id="SimBiologyDiagram0">
    <void method="add">
     <object class="com.mathworks.toolbox.simbio.desktop.editor.blocks.SpeciesBlock" id="SpeciesBlock0">
      <void id="Rectangle0" property="bounds">
       <void class="java.awt.Rectangle" method="getField">
        <string>x</string>
        <void method="set">
         <object idref="Rectangle0"/>
         <int>1573</int>
        </void>
       </void>
       <void class="java.awt.Rectangle" method="getField">
        <string>y</string>
        <void method="set">
         <object idref="Rectangle0"/>
         <int>344</int>
        </void>
       </void>
      </void>
      <void property="identifier">
       <string>SpeciesBlock_21031a95_caec_43fd_84f2_3a27be34bcdf_143</string>
      </void>
      <void property="name">
       <string>TissueCellsDePol</string>
      </void>
      <void property="compartment">
       <object class="com.mathworks.toolbox.simbio.desktop.editor.blocks.SimBiologyCompartmentBlock" id="SimBiologyCompartmentBlock0">
        <void id="Rectangle1" property="bounds">
         <void class="java.awt.Rectangle" method="getField">
          <string>x</string>
          <void method="set">
           <object idref="Rectangle1"/>
           <int>1434</int>
          </void>
         </void>
         <void class="java.awt.Rectangle" method="getField">
          <string>y</string>
          <void method="set">
           <object idref="Rectangle1"/>
           <int>44</int>
          </void>
         </void>
         <void class="java.awt.Rectangle" method="getField">
          <string>width</string>
          <void method="set">
           <object idref="Rectangle1"/>
           <int>329</int>
          </void>
         </void>
         <void class="java.awt.Rectangle" method="getField">
          <string>height</string>
          <void method="set">
           <object idref="Rectangle1"/>
           <int>382</int>
          </void>
         </void>
        </void>
        <void property="identifier">
         <string>CompartmentBlock_8aed30d1_e5a2_4a64_8a2c_120cb63373df_147</string>
        </void>
        <void property="name">
         <string>Tissue</string>
        </void>
        <void property="index">
         <int>1</int>
        </void>
       </object>
      </void>
      <void property="index">
       <int>5</int>
      </void>
     </object>
    </void>
    <void method="add">
     <object class="com.mathworks.toolbox.simbio.desktop.editor.blocks.ReactionBlock" id="ReactionBlock0">
      <void id="Rectangle2" property="bounds">
       <void class="java.awt.Rectangle" method="getField">
        <string>x</string>
        <void method="set">
         <object idref="Rectangle2"/>
         <int>1336</int>
        </void>
       </void>
       <void class="java.awt.Rectangle" method="getField">
        <string>y</string>
        <void method="set">
         <object idref="Rectangle2"/>
         <int>372</int>
        </void>
       </void>
      </void>
      <void property="expression">
       <string>kfDdepolResidence*AdherenceSubstrate.AdheredCellsDepol</string>
      </void>
      <void property="identifier">
       <string>ReactionBlock_ce3aba6d_6eec_48d5_8ae3_30cfebec6990_143</string>
      </void>
      <void property="name">
       <string>TissueResidenceDepol</string>
      </void>
      <void property="index">
       <int>5</int>
      </void>
     </object>
    </void>
    <void method="add">
     <object class="com.mathworks.toolbox.simbio.desktop.editor.blocks.SpeciesBlock" id="SpeciesBlock1">
      <void id="Rectangle3" property="bounds">
       <void class="java.awt.Rectangle" method="getField">
        <string>x</string>
        <void method="set">
         <object idref="Rectangle3"/>
         <int>1028</int>
        </void>
       </void>
       <void class="java.awt.Rectangle" method="getField">
        <string>y</string>
        <void method="set">
         <object idref="Rectangle3"/>
         <int>313</int>
        </void>
       </void>
       <void class="java.awt.Rectangle" method="getField">
        <string>width</string>
        <void method="set">
         <object idref="Rectangle3"/>
         <int>129</int>
        </void>
       </void>
       <void class="java.awt.Rectangle" method="getField">
        <string>height</string>
        <void method="set">
         <object idref="Rectangle3"/>
         <int>76</int>
        </void>
       </void>
      </void>
      <void property="identifier">
       <string>SpeciesBlock_2836c373_ffc4_4a01_9350_59b13c564bad_139</string>
      </void>
      <void property="name">
       <string>AdheredCellsDepol</string>
      </void>
      <void property="compartment">
       <object class="com.mathworks.toolbox.simbio.desktop.editor.blocks.SimBiologyCompartmentBlock" id="SimBiologyCompartmentBlock1">
        <void id="Rectangle4" property="bounds">
         <void class="java.awt.Rectangle" method="getField">
          <string>x</string>
          <void method="set">
           <object idref="Rectangle4"/>
           <int>388</int>
          </void>
         </void>
         <void class="java.awt.Rectangle" method="getField">
          <string>y</string>
          <void method="set">
           <object idref="Rectangle4"/>
           <int>30</int>
          </void>
         </void>
         <void class="java.awt.Rectangle" method="getField">
          <string>width</string>
          <void method="set">
           <object idref="Rectangle4"/>
           <int>839</int>
          </void>
         </void>
         <void class="java.awt.Rectangle" method="getField">
          <string>height</string>
          <void method="set">
           <object idref="Rectangle4"/>
           <int>410</int>
          </void>
         </void>
        </void>
        <void property="identifier">
         <string>CompartmentBlock_2f64bf3f_e0b8_4115_8815_c497002fc7c2_101</string>
        </void>
        <void property="name">
         <string>AdherenceSubstrate</string>
        </void>
       </object>
      </void>
      <void property="index">
       <int>3</int>
      </void>
     </object>
    </void>
    <void method="add">
     <object class="com.mathworks.toolbox.simbio.desktop.editor.blocks.SpeciesBlock" id="SpeciesBlock2">
      <void id="Rectangle5" property="bounds">
       <void class="java.awt.Rectangle" method="getField">
        <string>x</string>
        <void method="set">
         <object idref="Rectangle5"/>
         <int>1006</int>
        </void>
       </void>
       <void class="java.awt.Rectangle" method="getField">
        <string>y</string>
        <void method="set">
         <object idref="Rectangle5"/>
         <int>58</int>
        </void>
       </void>
       <void class="java.awt.Rectangle" method="getField">
        <string>width</string>
        <void method="set">
         <object idref="Rectangle5"/>
         <int>100</int>
        </void>
       </void>
       <void class="java.awt.Rectangle" method="getField">
        <string>height</string>
        <void method="set">
         <object idref="Rectangle5"/>
         <int>63</int>
        </void>
       </void>
      </void>
      <void property="identifier">
       <string>SpeciesBlock_2836c373_ffc4_4a01_9350_59b13c564bad_137</string>
      </void>
      <void property="name">
       <string>AdheredCellsPol</string>
      </void>
      <void property="compartment">
       <object idref="SimBiologyCompartmentBlock1"/>
      </void>
      <void property="index">
       <int>2</int>
      </void>
     </object>
    </void>
    <void method="add">
     <object class="com.mathworks.toolbox.simbio.desktop.editor.blocks.ReactionBlock" id="ReactionBlock1">
      <void id="Rectangle6" property="bounds">
       <void class="java.awt.Rectangle" method="getField">
        <string>x</string>
        <void method="set">
         <object idref="Rectangle6"/>
         <int>331</int>
        </void>
       </void>
       <void class="java.awt.Rectangle" method="getField">
        <string>y</string>
        <void method="set">
         <object idref="Rectangle6"/>
         <int>282</int>
        </void>
       </void>
      </void>
      <void property="identifier">
       <string>ReactionBlock_4ebbc3ab_eebf_41d2_b5af_1c2203a945af_175</string>
      </void>
      <void property="name">
       <string>AttachmentDepol</string>
      </void>
      <void property="index">
       <int>4</int>
      </void>
     </object>
    </void>
    <void method="add">
     <object class="com.mathworks.toolbox.simbio.desktop.editor.blocks.SpeciesBlock" id="SpeciesBlock3">
      <void id="Rectangle7" property="bounds">
       <void class="java.awt.Rectangle" method="getField">
        <string>x</string>
        <void method="set">
         <object idref="Rectangle7"/>
         <int>99</int>
        </void>
       </void>
       <void class="java.awt.Rectangle" method="getField">
        <string>y</string>
        <void method="set">
         <object idref="Rectangle7"/>
         <int>265</int>
        </void>
       </void>
       <void class="java.awt.Rectangle" method="getField">
        <string>width</string>
        <void method="set">
         <object idref="Rectangle7"/>
         <int>88</int>
        </void>
       </void>
       <void class="java.awt.Rectangle" method="getField">
        <string>height</string>
        <void method="set">
         <object idref="Rectangle7"/>
         <int>58</int>
        </void>
       </void>
      </void>
      <void property="identifier">
       <string>SpeciesBlock_5dc43800_71b1_4cc6_b831_4777c8f3b3f6_169</string>
      </void>
      <void property="name">
       <string>Depolarized</string>
      </void>
      <void property="compartment">
       <object class="com.mathworks.toolbox.simbio.desktop.editor.blocks.SimBiologyCompartmentBlock" id="SimBiologyCompartmentBlock2">
        <void id="Rectangle8" property="bounds">
         <void class="java.awt.Rectangle" method="getField">
          <string>x</string>
          <void method="set">
           <object idref="Rectangle8"/>
           <int>70</int>
          </void>
         </void>
         <void class="java.awt.Rectangle" method="getField">
          <string>y</string>
          <void method="set">
           <object idref="Rectangle8"/>
           <int>49</int>
          </void>
         </void>
         <void class="java.awt.Rectangle" method="getField">
          <string>width</string>
          <void method="set">
           <object idref="Rectangle8"/>
           <int>199</int>
          </void>
         </void>
         <void class="java.awt.Rectangle" method="getField">
          <string>height</string>
          <void method="set">
           <object idref="Rectangle8"/>
           <int>392</int>
          </void>
         </void>
        </void>
        <void property="identifier">
         <string>CompartmentBlock_8aed30d1_e5a2_4a64_8a2c_120cb63373df_152</string>
        </void>
        <void property="name">
         <string>Circulation</string>
        </void>
        <void property="index">
         <int>2</int>
        </void>
       </object>
      </void>
      <void property="index">
       <int>7</int>
      </void>
     </object>
    </void>
    <void method="add">
     <object class="com.mathworks.toolbox.simbio.desktop.editor.blocks.ReactionBlock" id="ReactionBlock2">
      <void id="Rectangle9" property="bounds">
       <void class="java.awt.Rectangle" method="getField">
        <string>x</string>
        <void method="set">
         <object idref="Rectangle9"/>
         <int>325</int>
        </void>
       </void>
       <void class="java.awt.Rectangle" method="getField">
        <string>y</string>
        <void method="set">
         <object idref="Rectangle9"/>
         <int>103</int>
        </void>
       </void>
      </void>
      <void property="identifier">
       <string>ReactionBlock_4ebbc3ab_eebf_41d2_b5af_1c2203a945af_161</string>
      </void>
      <void property="name">
       <string>AttachmentPol</string>
      </void>
      <void property="index">
       <int>3</int>
      </void>
     </object>
    </void>
    <void method="add">
     <object class="com.mathworks.toolbox.simbio.desktop.editor.blocks.SpeciesBlock" id="SpeciesBlock4">
      <void id="Rectangle10" property="bounds">
       <void class="java.awt.Rectangle" method="getField">
        <string>x</string>
        <void method="set">
         <object idref="Rectangle10"/>
         <int>119</int>
        </void>
       </void>
       <void class="java.awt.Rectangle" method="getField">
        <string>y</string>
        <void method="set">
         <object idref="Rectangle10"/>
         <int>90</int>
        </void>
       </void>
       <void class="java.awt.Rectangle" method="getField">
        <string>width</string>
        <void method="set">
         <object idref="Rectangle10"/>
         <int>69</int>
        </void>
       </void>
       <void class="java.awt.Rectangle" method="getField">
        <string>height</string>
        <void method="set">
         <object idref="Rectangle10"/>
         <int>41</int>
        </void>
       </void>
      </void>
      <void property="identifier">
       <string>SpeciesBlock_5dc43800_71b1_4cc6_b831_4777c8f3b3f6_155</string>
      </void>
      <void property="name">
       <string>Polarized</string>
      </void>
      <void property="compartment">
       <object idref="SimBiologyCompartmentBlock2"/>
      </void>
      <void property="index">
       <int>6</int>
      </void>
     </object>
    </void>
    <void method="add">
     <object class="com.mathworks.toolbox.simbio.desktop.editor.blocks.SpeciesBlock" id="SpeciesBlock5">
      <void id="Rectangle11" property="bounds">
       <void class="java.awt.Rectangle" method="getField">
        <string>x</string>
        <void method="set">
         <object idref="Rectangle11"/>
         <int>1569</int>
        </void>
       </void>
       <void class="java.awt.Rectangle" method="getField">
        <string>y</string>
        <void method="set">
         <object idref="Rectangle11"/>
         <int>124</int>
        </void>
       </void>
      </void>
      <void property="identifier">
       <string>SpeciesBlock_5dc43800_71b1_4cc6_b831_4777c8f3b3f6_149</string>
      </void>
      <void property="name">
       <string>TissueCellsPol</string>
      </void>
      <void property="compartment">
       <object idref="SimBiologyCompartmentBlock0"/>
      </void>
      <void property="index">
       <int>4</int>
      </void>
     </object>
    </void>
    <void method="add">
     <object class="com.mathworks.toolbox.simbio.desktop.editor.blocks.ReactionBlock" id="ReactionBlock3">
      <void id="Rectangle12" property="bounds">
       <void class="java.awt.Rectangle" method="getField">
        <string>x</string>
        <void method="set">
         <object idref="Rectangle12"/>
         <int>1333</int>
        </void>
       </void>
       <void class="java.awt.Rectangle" method="getField">
        <string>y</string>
        <void method="set">
         <object idref="Rectangle12"/>
         <int>98</int>
        </void>
       </void>
      </void>
      <void property="identifier">
       <string>ReactionBlock_4ebbc3ab_eebf_41d2_b5af_1c2203a945af_144</string>
      </void>
      <void property="name">
       <string>TissueResidence</string>
      </void>
      <void property="index">
       <int>2</int>
      </void>
     </object>
    </void>
    <void method="add">
     <object class="com.mathworks.toolbox.simbio.desktop.editor.blocks.ReactionBlock" id="ReactionBlock4">
      <void id="Rectangle13" property="bounds">
       <void class="java.awt.Rectangle" method="getField">
        <string>x</string>
        <void method="set">
         <object idref="Rectangle13"/>
         <int>773</int>
        </void>
       </void>
       <void class="java.awt.Rectangle" method="getField">
        <string>y</string>
        <void method="set">
         <object idref="Rectangle13"/>
         <int>370</int>
        </void>
       </void>
      </void>
      <void property="identifier">
       <string>ReactionBlock_38310d7f_e3ca_443e_bb8e_dfc3f03b5246_164</string>
      </void>
      <void property="name">
       <string>AdherenceDepolarized</string>
      </void>
      <void property="index">
       <int>1</int>
      </void>
     </object>
    </void>
    <void method="add">
     <object class="com.mathworks.toolbox.simbio.desktop.editor.blocks.ReactionBlock" id="ReactionBlock5">
      <void id="Rectangle14" property="bounds">
       <void class="java.awt.Rectangle" method="getField">
        <string>x</string>
        <void method="set">
         <object idref="Rectangle14"/>
         <int>780</int>
        </void>
       </void>
       <void class="java.awt.Rectangle" method="getField">
        <string>y</string>
        <void method="set">
         <object idref="Rectangle14"/>
         <int>47</int>
        </void>
       </void>
      </void>
      <void property="identifier">
       <string>ReactionBlock_38310d7f_e3ca_443e_bb8e_dfc3f03b5246_161</string>
      </void>
      <void property="name">
       <string>AdherencePolarized</string>
      </void>
     </object>
    </void>
    <void method="add">
     <object class="com.mathworks.toolbox.simbio.desktop.editor.blocks.SpeciesBlock" id="SpeciesBlock6">
      <void id="Rectangle15" property="bounds">
       <void class="java.awt.Rectangle" method="getField">
        <string>x</string>
        <void method="set">
         <object idref="Rectangle15"/>
         <int>554</int>
        </void>
       </void>
       <void class="java.awt.Rectangle" method="getField">
        <string>y</string>
        <void method="set">
         <object idref="Rectangle15"/>
         <int>226</int>
        </void>
       </void>
       <void class="java.awt.Rectangle" method="getField">
        <string>width</string>
        <void method="set">
         <object idref="Rectangle15"/>
         <int>114</int>
        </void>
       </void>
       <void class="java.awt.Rectangle" method="getField">
        <string>height</string>
        <void method="set">
         <object idref="Rectangle15"/>
         <int>54</int>
        </void>
       </void>
      </void>
      <void property="identifier">
       <string>SpeciesBlock_409d1565_0716_4ce3_b46a_dc0ed0c3fb53_122</string>
      </void>
      <void property="name">
       <string>ATC_Depolarized</string>
      </void>
      <void property="compartment">
       <object idref="SimBiologyCompartmentBlock1"/>
      </void>
      <void property="index">
       <int>1</int>
      </void>
     </object>
    </void>
    <void method="add">
     <object class="com.mathworks.toolbox.simbio.desktop.editor.blocks.SpeciesBlock" id="SpeciesBlock7">
      <void id="Rectangle16" property="bounds">
       <void class="java.awt.Rectangle" method="getField">
        <string>x</string>
        <void method="set">
         <object idref="Rectangle16"/>
         <int>555</int>
        </void>
       </void>
       <void class="java.awt.Rectangle" method="getField">
        <string>y</string>
        <void method="set">
         <object idref="Rectangle16"/>
         <int>131</int>
        </void>
       </void>
       <void class="java.awt.Rectangle" method="getField">
        <string>width</string>
        <void method="set">
         <object idref="Rectangle16"/>
         <int>114</int>
        </void>
       </void>
       <void class="java.awt.Rectangle" method="getField">
        <string>height</string>
        <void method="set">
         <object idref="Rectangle16"/>
         <int>54</int>
        </void>
       </void>
      </void>
      <void property="identifier">
       <string>SpeciesBlock_409d1565_0716_4ce3_b46a_dc0ed0c3fb53_119</string>
      </void>
      <void property="name">
       <string>ATC_Polarized</string>
      </void>
      <void property="compartment">
       <object idref="SimBiologyCompartmentBlock1"/>
      </void>
     </object>
    </void>
    <void method="add">
     <object class="com.mathworks.toolbox.simbio.desktop.editor.SimBiologyLine" id="SimBiologyLine0">
      <void property="diagram">
       <object idref="SimBiologyDiagram0"/>
      </void>
      <void property="endConnection">
       <object idref="ReactionBlock5"/>
      </void>
      <void property="startConnection">
       <object idref="SpeciesBlock7"/>
      </void>
      <void property="tags">
       <object class="java.util.HashSet">
        <void method="add">
         <string>Reactant_Line</string>
        </void>
       </object>
      </void>
     </object>
    </void>
    <void method="add">
     <object class="com.mathworks.toolbox.simbio.desktop.editor.SimBiologyLine" id="SimBiologyLine1">
      <void property="diagram">
       <object idref="SimBiologyDiagram0"/>
      </void>
      <void property="endConnection">
       <object idref="ReactionBlock4"/>
      </void>
      <void property="startConnection">
       <object idref="SpeciesBlock6"/>
      </void>
      <void property="tags">
       <object class="java.util.HashSet">
        <void method="add">
         <string>Reactant_Line</string>
        </void>
       </object>
      </void>
     </object>
    </void>
    <void method="add">
     <object class="com.mathworks.toolbox.simbio.desktop.editor.SimBiologyLine" id="SimBiologyLine2">
      <void property="diagram">
       <object idref="SimBiologyDiagram0"/>
      </void>
      <void property="endConnection">
       <object idref="SpeciesBlock5"/>
      </void>
      <void property="endTerminator">
       <object class="com.mathworks.bde.elements.lines.terminator.ArrowHead"/>
      </void>
      <void property="startConnection">
       <object idref="ReactionBlock3"/>
      </void>
      <void property="tags">
       <object class="java.util.HashSet">
        <void method="add">
         <string>Product_Line</string>
        </void>
       </object>
      </void>
     </object>
    </void>
    <void method="add">
     <object class="com.mathworks.toolbox.simbio.desktop.editor.SimBiologyLine" id="SimBiologyLine3">
      <void property="diagram">
       <object idref="SimBiologyDiagram0"/>
      </void>
      <void property="endConnection">
       <object idref="ReactionBlock2"/>
      </void>
      <void property="startConnection">
       <object idref="SpeciesBlock4"/>
      </void>
      <void property="tags">
       <object class="java.util.HashSet">
        <void method="add">
         <string>Reactant_Line</string>
        </void>
       </object>
      </void>
     </object>
    </void>
    <void method="add">
     <object class="com.mathworks.toolbox.simbio.desktop.editor.SimBiologyLine" id="SimBiologyLine4">
      <void property="diagram">
       <object idref="SimBiologyDiagram0"/>
      </void>
      <void property="endConnection">
       <object idref="ReactionBlock1"/>
      </void>
      <void property="startConnection">
       <object idref="SpeciesBlock3"/>
      </void>
      <void property="tags">
       <object class="java.util.HashSet">
        <void method="add">
         <string>Reactant_Line</string>
        </void>
       </object>
      </void>
     </object>
    </void>
    <void method="add">
     <object class="com.mathworks.toolbox.simbio.desktop.editor.SimBiologyLine" id="SimBiologyLine5">
      <void property="diagram">
       <object idref="SimBiologyDiagram0"/>
      </void>
      <void property="endConnection">
       <object idref="SpeciesBlock7"/>
      </void>
      <void property="endTerminator">
       <object class="com.mathworks.bde.elements.lines.terminator.ArrowHead"/>
      </void>
      <void property="startConnection">
       <object idref="ReactionBlock2"/>
      </void>
      <void property="tags">
       <object class="java.util.HashSet">
        <void method="add">
         <string>Product_Line</string>
        </void>
       </object>
      </void>
     </object>
    </void>
    <void method="add">
     <object class="com.mathworks.toolbox.simbio.desktop.editor.SimBiologyLine" id="SimBiologyLine6">
      <void property="diagram">
       <object idref="SimBiologyDiagram0"/>
      </void>
      <void property="endConnection">
       <object idref="SpeciesBlock6"/>
      </void>
      <void property="endTerminator">
       <object class="com.mathworks.bde.elements.lines.terminator.ArrowHead"/>
      </void>
      <void property="startConnection">
       <object idref="ReactionBlock1"/>
      </void>
      <void property="tags">
       <object class="java.util.HashSet">
        <void method="add">
         <string>Product_Line</string>
        </void>
       </object>
      </void>
     </object>
    </void>
    <void method="add">
     <object class="com.mathworks.toolbox.simbio.desktop.editor.SimBiologyLine" id="SimBiologyLine7">
      <void property="diagram">
       <object idref="SimBiologyDiagram0"/>
      </void>
      <void property="endConnection">
       <object idref="SpeciesBlock2"/>
      </void>
      <void property="endTerminator">
       <object class="com.mathworks.bde.elements.lines.terminator.ArrowHead"/>
      </void>
      <void property="startConnection">
       <object idref="ReactionBlock5"/>
      </void>
      <void property="tags">
       <object class="java.util.HashSet">
        <void method="add">
         <string>Product_Line</string>
        </void>
       </object>
      </void>
     </object>
    </void>
    <void method="add">
     <object class="com.mathworks.toolbox.simbio.desktop.editor.SimBiologyLine" id="SimBiologyLine8">
      <void property="diagram">
       <object idref="SimBiologyDiagram0"/>
      </void>
      <void property="endConnection">
       <object idref="SpeciesBlock1"/>
      </void>
      <void property="endTerminator">
       <object class="com.mathworks.bde.elements.lines.terminator.ArrowHead"/>
      </void>
      <void property="startConnection">
       <object idref="ReactionBlock4"/>
      </void>
      <void property="tags">
       <object class="java.util.HashSet">
        <void method="add">
         <string>Product_Line</string>
        </void>
       </object>
      </void>
     </object>
    </void>
    <void method="add">
     <object class="com.mathworks.toolbox.simbio.desktop.editor.SimBiologyLine" id="SimBiologyLine9">
      <void property="diagram">
       <object idref="SimBiologyDiagram0"/>
      </void>
      <void property="endConnection">
       <object idref="ReactionBlock3"/>
      </void>
      <void property="startConnection">
       <object idref="SpeciesBlock2"/>
      </void>
      <void property="tags">
       <object class="java.util.HashSet">
        <void method="add">
         <string>Reactant_Line</string>
        </void>
       </object>
      </void>
     </object>
    </void>
    <void method="add">
     <object class="com.mathworks.toolbox.simbio.desktop.editor.SimBiologyLine" id="SimBiologyLine10">
      <void property="diagram">
       <object idref="SimBiologyDiagram0"/>
      </void>
      <void property="endConnection">
       <object idref="ReactionBlock0"/>
      </void>
      <void property="startConnection">
       <object idref="SpeciesBlock1"/>
      </void>
      <void property="tags">
       <object class="java.util.HashSet">
        <void method="add">
         <string>Reactant_Line</string>
        </void>
       </object>
      </void>
     </object>
    </void>
    <void method="add">
     <object class="com.mathworks.toolbox.simbio.desktop.editor.SimBiologyLine" id="SimBiologyLine11">
      <void property="diagram">
       <object idref="SimBiologyDiagram0"/>
      </void>
      <void property="endConnection">
       <object idref="SpeciesBlock0"/>
      </void>
      <void property="endTerminator">
       <object class="com.mathworks.bde.elements.lines.terminator.ArrowHead"/>
      </void>
      <void property="startConnection">
       <object idref="ReactionBlock0"/>
      </void>
      <void property="tags">
       <object class="java.util.HashSet">
        <void method="add">
         <string>Product_Line</string>
        </void>
       </object>
      </void>
     </object>
    </void>
    <void method="add">
     <object idref="SimBiologyCompartmentBlock1"/>
    </void>
    <void method="add">
     <object idref="SimBiologyCompartmentBlock0"/>
    </void>
    <void method="add">
     <object idref="SimBiologyCompartmentBlock2"/>
    </void>
    <void property="height">
     <int>839</int>
    </void>
    <void property="width">
     <int>2105</int>
    </void>
    <void method="add">
     <object idref="SpeciesBlock0"/>
    </void>
    <void method="add">
     <object idref="ReactionBlock0"/>
    </void>
    <void method="add">
     <object idref="SpeciesBlock1"/>
    </void>
    <void method="add">
     <object idref="SpeciesBlock2"/>
    </void>
    <void method="add">
     <object idref="ReactionBlock1"/>
    </void>
    <void method="add">
     <object idref="SpeciesBlock3"/>
    </void>
    <void method="add">
     <object idref="ReactionBlock2"/>
    </void>
    <void method="add">
     <object idref="SpeciesBlock4"/>
    </void>
    <void method="add">
     <object idref="SpeciesBlock5"/>
    </void>
    <void method="add">
     <object idref="ReactionBlock3"/>
    </void>
    <void method="add">
     <object idref="ReactionBlock4"/>
    </void>
    <void method="add">
     <object idref="ReactionBlock5"/>
    </void>
    <void method="add">
     <object idref="SpeciesBlock6"/>
    </void>
    <void method="add">
     <object idref="SpeciesBlock7"/>
    </void>
    <void method="add">
     <object idref="SimBiologyLine0"/>
    </void>
    <void method="add">
     <object idref="SimBiologyLine1"/>
    </void>
    <void method="add">
     <object idref="SimBiologyLine2"/>
    </void>
    <void method="add">
     <object idref="SimBiologyLine3"/>
    </void>
    <void method="add">
     <object idref="SimBiologyLine4"/>
    </void>
    <void method="add">
     <object idref="SimBiologyLine5"/>
    </void>
    <void method="add">
     <object idref="SimBiologyLine6"/>
    </void>
    <void method="add">
     <object idref="SimBiologyLine7"/>
    </void>
    <void method="add">
     <object idref="SimBiologyLine8"/>
    </void>
    <void method="add">
     <object idref="SimBiologyLine9"/>
    </void>
    <void method="add">
     <object idref="SimBiologyLine10"/>
    </void>
    <void method="add">
     <object idref="SimBiologyLine11"/>
    </void>
    <void method="add">
     <object idref="SimBiologyCompartmentBlock1"/>
    </void>
    <void method="add">
     <object idref="SimBiologyCompartmentBlock0"/>
    </void>
    <void method="add">
     <object idref="SimBiologyCompartmentBlock2"/>
    </void>
   </object>
  </void>
  <void method="addFocusListener">
   <object class="com.mathworks.toolbox.simbio.desktop.editor.components.SimBiologyDiagramScrollPane">
    <void property="viewport">
     <void method="add">
      <object idref="SimBiologyDiagramView0"/>
     </void>
     <void id="Dimension0" property="viewSize">
      <void class="java.awt.Dimension" method="getField">
       <string>height</string>
       <void method="set">
        <object idref="Dimension0"/>
        <int>1746</int>
       </void>
      </void>
     </void>
     <void property="viewSize">
      <object idref="Dimension0"/>
     </void>
    </void>
   </object>
  </void>
 </object>
</java>
