# Supplementary material for: Single cell polarity in liquid phase facilitates tumour metastasis
Source: Nat Commun. 2018 Feb 28;9:887. doi: 10.1038/s41467-018-03139-6 (PMC5830403; doi:10.1038/s41467-018-03139-6)
Supplement: Supplementary file 25 — Supplementary Data 3 [file 41467_2018_3139_MOESM25_ESM.xml]

<?xml version="1.0" encoding="UTF-8"?>
<sbml level="2" version="4" xmlns="http://www.sbml.org/sbml/level2/version4">
  <annotation>
    <SimBiology xmlns="http://www.mathworks.com">
      <Version Major="5" Minor="4" Point="0"/>
    </SimBiology>
  </annotation>
  <model id="mwfdb1fb76_cedc_4476_bfdb_803f0cabb2bc" name="CellPolarityTissueExtravasation">
    <listOfCompartments>
      <compartment id="mw6c1a3ced_b9ca_4755_b415_53c9938ea432" name="AdherenceSubstrate" size="10" constant="false"/>
      <compartment id="mw765a9a83_9619_47cd_a3bd_811482c20475" name="Tissue" size="10" constant="false"/>
      <compartment id="mw05fa1f76_3aa2_4e5f_9051_235cc5653209" name="Circulation" size="10" constant="false"/>
    </listOfCompartments>
    <listOfSpecies>
      <species id="mw31c4b2eb_9abd_4082_af9a_808001662577" name="ATC_Polarized" compartment="mw6c1a3ced_b9ca_4755_b415_53c9938ea432" initialAmount="0" boundaryCondition="false" constant="false"/>
      <species id="mw3f3c31df_842b_43eb_bd0d_49a37f650fc5" name="ATC_Depolarized" compartment="mw6c1a3ced_b9ca_4755_b415_53c9938ea432" initialAmount="0" boundaryCondition="false" constant="false"/>
      <species id="mw623ff538_9af0_4773_af70_c75aab8ff2f3" name="AdheredCellsPol" compartment="mw6c1a3ced_b9ca_4755_b415_53c9938ea432" initialAmount="0" boundaryCondition="false" constant="false"/>
      <species id="mw02330227_a766_40a4_a0b4_d66dcba3deed" name="AdheredCellsDepol" compartment="mw6c1a3ced_b9ca_4755_b415_53c9938ea432" initialAmount="0" boundaryCondition="false" constant="false"/>
      <species id="mw81c80d35_a83a_47b4_a3f0_c5ed7f3e453a" name="TissueCellsPol" compartment="mw765a9a83_9619_47cd_a3bd_811482c20475" initialAmount="0" boundaryCondition="false" constant="false"/>
      <species id="mw70bf7b3e_102a_402e_90eb_810f1bba72f9" name="TissueCellsDePol" compartment="mw765a9a83_9619_47cd_a3bd_811482c20475" initialAmount="0" boundaryCondition="false" constant="false"/>
      <species id="mwbede7c2f_0ad3_457d_924c_88b106fa09fc" name="Polarized" compartment="mw05fa1f76_3aa2_4e5f_9051_235cc5653209" initialAmount="1" boundaryCondition="false" constant="false"/>
      <species id="mwd5ef9fe3_d6c8_4f96_a07a_e4c001536b4e" name="Depolarized" compartment="mw05fa1f76_3aa2_4e5f_9051_235cc5653209" initialAmount="1" boundaryCondition="false" constant="false"/>
    </listOfSpecies>
    <listOfReactions>
      <reaction id="mw80ddd380_bca9_4db7_86f9_21b2e848ba90" name="AdherencePolarized" reversible="false" fast="false">
        <listOfReactants>
          <speciesReference species="mw31c4b2eb_9abd_4082_af9a_808001662577" stoichiometry="1"/>
        </listOfReactants>
        <listOfProducts>
          <speciesReference species="mw623ff538_9af0_4773_af70_c75aab8ff2f3" stoichiometry="1"/>
        </listOfProducts>
        <kineticLaw>
          <math xmlns="http://www.w3.org/1998/Math/MathML">
            <apply>
              <times/>
              <ci> mwe93609f8_3fc4_4009_873c_6fe07502a8ad </ci>
              <ci> mw31c4b2eb_9abd_4082_af9a_808001662577 </ci>
            </apply>
          </math>
          <listOfParameters>
            <parameter id="mwe93609f8_3fc4_4009_873c_6fe07502a8ad" name="kf" value="0.03955238" constant="true"/>
          </listOfParameters>
        </kineticLaw>
      </reaction>
      <reaction id="mw597b3201_24ea_4b42_9494_d3e547925952" name="AdherenceDepolarized" reversible="false" fast="false">
        <listOfReactants>
          <speciesReference species="mw3f3c31df_842b_43eb_bd0d_49a37f650fc5" stoichiometry="1"/>
        </listOfReactants>
        <listOfProducts>
          <speciesReference species="mw02330227_a766_40a4_a0b4_d66dcba3deed" stoichiometry="1"/>
        </listOfProducts>
        <kineticLaw>
          <math xmlns="http://www.w3.org/1998/Math/MathML">
            <apply>
              <times/>
              <ci> mw5135c5a4_1fbd_4c3e_8221_c413b426dab7 </ci>
              <ci> mw3f3c31df_842b_43eb_bd0d_49a37f650fc5 </ci>
            </apply>
          </math>
          <listOfParameters>
            <parameter id="mw5135c5a4_1fbd_4c3e_8221_c413b426dab7" name="kf" value="0.03025534" constant="true"/>
          </listOfParameters>
        </kineticLaw>
      </reaction>
      <reaction id="mw5313b42c_c90a_495e_a1ee_b680c76234a0" name="TissueResidence" reversible="false" fast="false">
        <listOfReactants>
          <speciesReference species="mw623ff538_9af0_4773_af70_c75aab8ff2f3" stoichiometry="1"/>
        </listOfReactants>
        <listOfProducts>
          <speciesReference species="mw81c80d35_a83a_47b4_a3f0_c5ed7f3e453a" stoichiometry="1"/>
        </listOfProducts>
        <kineticLaw>
          <math xmlns="http://www.w3.org/1998/Math/MathML">
            <apply>
              <times/>
              <ci> mwd7cae4db_c9e0_4ab8_a8d4_746524266288 </ci>
              <apply>
                <plus/>
                <ci> mw623ff538_9af0_4773_af70_c75aab8ff2f3 </ci>
                <ci> mw02330227_a766_40a4_a0b4_d66dcba3deed </ci>
              </apply>
            </apply>
          </math>
          <listOfParameters>
            <parameter id="mwd7cae4db_c9e0_4ab8_a8d4_746524266288" name="kfPolResidence" value="0.00061976" constant="true"/>
          </listOfParameters>
        </kineticLaw>
      </reaction>
      <reaction id="mw5c235fc3_5ad5_4f85_912d_38723f29428f" name="AttachmentPol" reversible="true" fast="false">
        <listOfReactants>
          <speciesReference species="mwbede7c2f_0ad3_457d_924c_88b106fa09fc" stoichiometry="1"/>
        </listOfReactants>
        <listOfProducts>
          <speciesReference species="mw31c4b2eb_9abd_4082_af9a_808001662577" stoichiometry="1"/>
        </listOfProducts>
        <kineticLaw>
          <math xmlns="http://www.w3.org/1998/Math/MathML">
            <apply>
              <minus/>
              <apply>
                <times/>
                <ci> mw1488dcde_6303_4625_b14b_73cbd5cfd650 </ci>
                <ci> mwbede7c2f_0ad3_457d_924c_88b106fa09fc </ci>
              </apply>
              <apply>
                <times/>
                <ci> mwc305d3c3_3149_44b2_9d4b_82e4a1618e1c </ci>
                <ci> mw31c4b2eb_9abd_4082_af9a_808001662577 </ci>
              </apply>
            </apply>
          </math>
          <listOfParameters>
            <parameter id="mw1488dcde_6303_4625_b14b_73cbd5cfd650" name="kfattachpol" value="0.10749203" constant="true"/>
            <parameter id="mwc305d3c3_3149_44b2_9d4b_82e4a1618e1c" name="kfdetachpol" value="0" constant="true"/>
          </listOfParameters>
        </kineticLaw>
      </reaction>
      <reaction id="mw82c710e6_350f_4ded_8db0_e7a0078d0f81" name="AttachmentDepol" reversible="true" fast="false">
        <listOfReactants>
          <speciesReference species="mwd5ef9fe3_d6c8_4f96_a07a_e4c001536b4e" stoichiometry="1"/>
        </listOfReactants>
        <listOfProducts>
          <speciesReference species="mw3f3c31df_842b_43eb_bd0d_49a37f650fc5" stoichiometry="1"/>
        </listOfProducts>
        <kineticLaw>
          <math xmlns="http://www.w3.org/1998/Math/MathML">
            <apply>
              <minus/>
              <apply>
                <times/>
                <ci> mw7fd3cb91_525c_4e6f_b77e_38e0ee09c05c </ci>
                <ci> mwd5ef9fe3_d6c8_4f96_a07a_e4c001536b4e </ci>
              </apply>
              <apply>
                <times/>
                <ci> mw8486b73a_4be4_49f6_b1d0_d51a961d62fd </ci>
                <ci> mw3f3c31df_842b_43eb_bd0d_49a37f650fc5 </ci>
              </apply>
            </apply>
          </math>
          <listOfParameters>
            <parameter id="mw7fd3cb91_525c_4e6f_b77e_38e0ee09c05c" name="kfattachdepol" value="0.03811026" constant="true"/>
            <parameter id="mw8486b73a_4be4_49f6_b1d0_d51a961d62fd" name="krdetachdepol" value="0" constant="true"/>
          </listOfParameters>
        </kineticLaw>
      </reaction>
      <reaction id="mw379d0e41_73e5_4f67_917f_ca9008208cdb" name="TissueResidenceDepol" reversible="false" fast="false">
        <listOfReactants>
          <speciesReference species="mw02330227_a766_40a4_a0b4_d66dcba3deed" stoichiometry="1"/>
        </listOfReactants>
        <listOfProducts>
          <speciesReference species="mw70bf7b3e_102a_402e_90eb_810f1bba72f9" stoichiometry="1"/>
        </listOfProducts>
        <kineticLaw>
          <math xmlns="http://www.w3.org/1998/Math/MathML">
            <apply>
              <times/>
              <ci> mw274a7949_d026_4541_95ae_3b593b040f4b </ci>
              <ci> mw02330227_a766_40a4_a0b4_d66dcba3deed </ci>
            </apply>
          </math>
          <listOfParameters>
            <parameter id="mw274a7949_d026_4541_95ae_3b593b040f4b" name="kfDdepolResidence" value="0.0005" constant="true"/>
          </listOfParameters>
        </kineticLaw>
      </reaction>
    </listOfReactions>
  </model>
</sbml>
