# Supplementary material for: Single cell polarity in liquid phase facilitates tumour metastasis
Source: Nat Commun. 2018 Feb 28;9:887. doi: 10.1038/s41467-018-03139-6 (PMC5830403; doi:10.1038/s41467-018-03139-6)
Supplement: Supplementary file 26 — Supplementary Data 4 [file 41467_2018_3139_MOESM26_ESM.csv]

time	Polarised Fraction	Polarised Fraction	InVitroAdherence	InVivoTissueResidence
s
0	0.44	0.54	0	0
600	0.44	0.54	0.42	0.42
0	0.62	0.28	0	0
600	0.62	0.28	0.62	0.58
